# Supplementary material for: Access to CD4 Testing for Rural HIV Patients: Findings from a Cohort Study in Zimbabwe
Source: PLoS One. 2015 Jun 17;10(6):e0129166. doi: 10.1371/journal.pone.0129166 (PMC4471276; doi:10.1371/journal.pone.0129166)
Supplement: S1 Table — (ZIP) [file pone.0129166.s001.zip]

Archive with 1 entries (1 files):
- S1_Table.csv
