# Supplementary material for: Access to CD4 Testing for Rural HIV Patients: Findings from a Cohort Study in Zimbabwe
Source: PLoS One. 2015 Jun 17;10(6):e0129166. doi: 10.1371/journal.pone.0129166 (PMC4471276; doi:10.1371/journal.pone.0129166)
Supplement: S1 Table — (ZIP) [file pone.0129166.s001.zip › S1_Table.csv]

nid_rand	gender	hiv	origin	entry	prof	statut	datbirth	datdctl	dctlloc	fstdatv	fstwhoc	fstlccd4	t0datvisit	t0whoc	t0lccd4	t6datvisit	t6whoc	t6lccd4	t12datvisit	t12whoc	t12lccd4	t18datvisit	t18whoc	t18lccd4	t24datvisit	t24whoc	t24lccd4	t30datvisit	t30whoc	t30lccd4	t36datvisit	t36whoc	t36lccd4	t42datvisit	t42whoc	t42lccd4	t48datvisit	t48whoc	t48lccd4	t54datvisit	t54whoc	t54lccd4	t60datvisit	t60whoc	t60lccd4	t66datvisit	t66whoc	t66lccd4	t72datvisit
0,78597599		2	.	.	.	.			.	08-May-13	2		08-May-13	2
0,833058765	0	1	1	1	0	0	22-Aug-99		.	23-Aug-10	3		23-Aug-10	3											29-Aug-12	3	1232	30-janv-13	3		14-Aug-13	3
0,683042871	0	1	1	1	0	0	6-nov-04		.	18-nov-10	3		18-nov-10	3								05-May-12	3	1226	7-nov-12	3		08-May-13	3
0,82120119	0	1	1	1	0	0	25-janv-11		.	03-Jul-13	4		03-Jul-13	4
0,256075286	0	1	1	1	0	0	07-Feb-11		.	18-nov-10	3		18-nov-10	3											24-oct-12	3		24-Apr-13	3
0,340985807	0	1	1	1	0	0	15-Jun-01		.	5-mars-09	4		5-mars-09	4																	23-mars-12	4
0,395680513	0	1	1	1	0	0	04-May-97		.	18-nov-10	3		18-nov-10	3											24-oct-12	3		08-May-13	3
0,621941885	1	1	1	1	0	0	05-Dec-03		.	05-Dec-12	4		05-Dec-12	4		22-May-13	4
0,234196136	1	1	1	1	0	0	3-mars-10		.	21-nov-12	3		21-nov-12	3		22-May-13	4	1259
0,830594345	1	1	1	1	0	0	05-Aug-05		.	05-Dec-12	2		05-Dec-12	2		19-Jun-13	2
0,959536069	0	1	2	1	0	0	31-Dec-00		.	11-Jun-09	3		11-Jun-09	3																							19-Jun-13	3
0,53505801	0	1	2	1	0	0	22-Feb-08		.	21-nov-12	4		21-nov-12	4
0,270359314	1	1	2	1	0	0	20-Dec-04		.	6-janv-11	3		6-janv-11	3														31-Jul-13	3
0,648436608	1	1	2	1	0	0	28-nov-05		.	29-Aug-12	4		29-Aug-12	4		27-mars-13	4
0,228637691	1	1	2	1	0	0	18-mars-98		.	13-Jul-10	3		13-Jul-10	3											18-Jul-12	3	1546
0,744009392	1	1	2	1	0	0	18-Jun-04		.	19-Jun-13	3
0,102265012	0	1	1	2	0	0	9-nov-09		.	29-Aug-12	3	1208	29-Aug-12	3	1208				14-Aug-13	3
0,359686233	1	1	2	2	0	0	10-Aug-99		.	5-mars-09	4		5-mars-09	4																	23-mars-12	4		29-Aug-12	4		13-Feb-13	4
0,19359092	0	1	1	8	0	0	14-mars-00		.	18-Jul-12	3	796	18-Jul-12	3	796	30-janv-13	3		19-Jun-13	3
0,600637838	0	1	1	8	0	0	22-Feb-08		.	24-oct-12	3		30-janv-13	3
0,243537048	0	1	1	8	0	0	29-May-09		.	30-janv-13	3		30-janv-13	3		03-Jul-13	3
0,280811747	1	1	1	8	0	0	14-Jun-04		.	19-Jun-13	4	440	19-Jun-13	4	440
0,744767026	1	1	1	8	0	0	23-Apr-03		.	05-Jun-13	2	113	05-Jun-13	2	113
0,448462819	0	1	2	8	0	0	30-janv-00		.	27-Feb-13	3	96	27-Feb-13	3	96
0,301122798	0	1	2	8	0	0	23-Aug-04		.	24-Aug-11	3	642	29-Feb-12	3		22-Aug-12	3		13-mars-13	4
0,850256247	1	1	2	8	0	0	15-mars-99		.	19-Dec-12	3		13-Feb-13	3
0,284417712	0	1	1	1	4	0	20-Feb-00		.	26-sept-12	3		26-sept-12	3
0,750161618	1	1	2	8	5	0	22-Jul-06		.	6-janv-11	3		6-janv-11	3											2-janv-13	3		19-Jun-13	3
0,879573388	0	1	1	8	2	1	02-Jun-72		.	6-janv-11	3		6-janv-11	3
0,233531972	0	1	2	2	4	1			.	21-Feb-08	3		21-Feb-08	3
0,828813658	0	1	1	1	5	1	15-Jun-75		.	15-Aug-12	3		15-Aug-12	3		30-janv-13	3
0,454808242	0	1	2	1	5	1	22-nov-77		.	24-oct-12	3		24-oct-12	3		27-mars-13	3
0,432609082	0	1	2	1	5	1	23-Apr-74		.	29-Jun-11	3		29-Jun-11	3					18-Jul-12	3		19-Dec-12	3		03-Jul-13	3
0,037128955	0	1	2	1	5	1	5-oct-73		.	10-Feb-10	3		10-Feb-10	3														18-Jul-12	3		27-Feb-13	3		17-Jul-13	3
0,702961283	0	1	2	1	5	1	06-Jun-51		.	18-nov-10	3		18-nov-10	3											05-Dec-12	3		24-Apr-13	3
0,487749408	0	1	2	1	5	1	08-Jun-49		.	23-mars-12	3		23-mars-12	3		12-sept-12	3		10-Apr-13	3		28-Aug-13	3
0,042128944	0	1	2	1	5	1	15-sept-74		.	01-Dec-11	3		01-Dec-11	3
0,355879482	0	1	1	8	5	1	07-Feb-67		.	23-mars-12	3		23-mars-12	3		29-Aug-12	3					28-Aug-13	3
0,34315302	0	1	2	8	5	1	25-May-75		.	19-Jul-11	3		19-Jul-11	3								30-janv-13	3		03-Jul-13	3
0,951803784	0	1	1	1	6	1	25-Jun-81		.	18-May-10	3		18-May-10	3														05-Dec-12	3
0,128551682	0	1	1	1	6	1	2-mars-60		.	21-Feb-08	3		21-Feb-08	3																										29-Aug-12	3		13-mars-13	3		28-Aug-13	3
0,261724896	0	1	1	8	6	1	15-Jun-52		.	01-Aug-12	3		01-Aug-12	3
0,55444685	0	1	2	8	6	1	23-Aug-79		.	13-mars-13	2	265	13-mars-13	2	265	14-Aug-13	2
0,926175409	0	1	2	8	6	1	04-Feb-77		.	16-oct-12	3		16-oct-12	3
0,809583756	0	1	2	8	6	1	24-janv-62		.	17-Jul-13	4	0	17-Jul-13	4	0
0,029064331	1	1	2	8	6	1	24-Dec-69		.	22-Feb-13	3		22-Feb-13	3
0,342604236	1	1	2	8	6	1	03-Apr-62		.	28-mars-12	3		28-mars-12	3					27-mars-13	3
0,353973994	1	1	2	8	6	1	27-Feb-70		.	27-Feb-13	3		27-Feb-13	3		28-Aug-13	3
0,182798794	0	1	1	2	1	2	06-Jun-73		.	9-mars-11	3	336	9-mars-11	3	336				23-mars-12	3
0,923623282	1	1	1	8	1	2	02-Feb-58		.	28-Aug-13	3		28-Aug-13	3
0,558589391	1	1	1	1	4	2	17-nov-74		.	26-mars-12	3	149	26-mars-12	3	149	29-Aug-12	3
0,667332758	0	1	2	2	4	2	10-janv-77		.	19-oct-10	1		19-oct-10	1											26-sept-12	3		24-Apr-13	3
0,845602166	0	1	1	1	5	2	09-Aug-71		.	17-nov-10	3		17-nov-10	3
0,425115913	0	1	1	1	5	2	05-May-81		.	6-janv-11	3		6-janv-11	3											30-janv-13	3
0,996442518	0	1	1	1	5	2	15-Jun-58		.	26-mars-10	3		26-mars-10	3																	27-mars-13	3
0,630643817	0	1	1	1	5	2	29-Jun-64		.	08-May-12	1		08-May-12	1					24-Apr-13	3
0,331395218	0	1	1	1	5	2			.	12-sept-12	3		12-sept-12	3		10-Apr-13	3
0,077161644	1	1	1	1	5	2	15-May-68		.	22-oct-10	3		22-oct-10	3											26-sept-12	3		27-mars-13	3
0,746370363	1	1	1	1	5	2	10-janv-57		.	01-Aug-12	3		01-Aug-12	3		2-janv-13	3
0,507499403	1	1	1	1	5	2	08-Aug-87		.	05-Dec-12	3		05-Dec-12	3		03-Jul-13	3
0,770750136	1	1	1	1	5	2	15-Jun-70		.	21-nov-12	2		21-nov-12	2		05-Jun-13	3
0,845659197	1	1	1	1	5	2	11-oct-65		.	28-Aug-13	4		28-Aug-13	4
0,955707134	0	1	2	1	5	2	1-janv-96		.	5-mars-09	4		5-mars-09	4																							13-mars-13	4
0,500886185	0	1	2	1	5	2	26-mars-96		.	21-nov-12	2		21-nov-12	2
0,131199643	0	1	2	1	5	2	17-Jul-76		.	10-oct-12	2		10-oct-12	2		24-Apr-13	2
0,930665141	0	1	2	1	5	2	04-Apr-81		.	24-oct-12	2		24-oct-12	2
0,117925344	0	1	1	2	5	2	10-oct-48		.	14-Aug-13	2		14-Aug-13	2
0,967752632	0	1	1	8	5	2	06-Jul-76		.	24-oct-12	2		24-oct-12	2		22-May-13	3
0,587079189	1	1	1	8	5	2	11-nov-65		.	12-sept-12	2		12-sept-12	2
0,675304109	1	1	1	8	5	2	15-Jun-52		.	19-Dec-12	3		19-Dec-12	3
0,353058176	1	1	1	8	5	2	10-Apr-61		.	05-Jun-13	2		05-Jun-13	2
0,316980468	0	1	2	8	5	2	7-janv-76		.	30-janv-13	3		30-janv-13	3
0,457695539	0	1	1	1	6	2	08-Aug-62		.	22-sept-08	3		22-sept-08	3																543				23-mars-12	3		29-sept-12	3
0,821780019	0	1	1	1	6	2	10-Feb-79		.	28-mars-12	3		28-mars-12	3		26-sept-12	3	742	13-mars-13	3	873	28-Aug-13	3
0,166747515	0	1	1	1	6	2	1-janv-56		.	26-sept-12	3		26-sept-12	3
0,285834823	0	1	1	1	6	2	15-Jun-53		.	18-Jul-12	3		18-Jul-12	3
0,01439352	0	1	1	1	6	2	23-nov-71		.	21-nov-12	3		21-nov-12	3		19-Jun-13	3	425
0,599956504	0	1	1	1	6	2	20-May-62		.	6-janv-11	3		6-janv-11	3
0,522144062	0	1	1	1	6	2	26-Aug-75		.	18-nov-10	3		18-nov-10	3											21-nov-12	3		22-May-13	3
0,239898778	1	1	1	1	6	2	15-oct-67		.	26-sept-12	3		26-sept-12	3		13-mars-13	3	381
0,122672768	1	1	1	1	6	2	11-May-81		.	23-mars-12	3		23-mars-12	3
0,50303129	1	1	1	1	6	2	04-Jun-67		.	10-Feb-11	2		10-Feb-11	2								29-Aug-12	2		13-Feb-13	2
0,199147193	0	1	2	1	6	2	2-mars-77		.	21-nov-12	2		21-nov-12	2		15-May-13	2
0,823776794	0	1	2	1	6	2	20-May-62		.	6-janv-11	3		6-janv-11	3														19-Jun-13	3
0,01375785	0	1	2	1	6	2	3-sept-73		.	02-May-12	2		02-May-12	2					24-Apr-13	3
0,254915225	0	1	2	1	6	2	27-sept-89		.	25-Jun-10	3		25-Jun-10	3											18-Jul-12	4		16-janv-13	4		03-Jul-13	4
0,27712304	1	1	2	1	6	2	11-janv-55		.	14-janv-10	3		14-janv-10	3
0,548624494	1	1	2	1	6	2	19-Jun-47		.	6-janv-11	3		6-janv-11	3											30-janv-13	3	362	19-Jun-13	3
0,35314539	1	1	2	1	6	2	12-janv-72		.	23-mars-12	2		23-mars-12	2
0,696609718	1	1	2	1	6	2	17-Jun-75		.	14-Jun-12	3	40	14-Jun-12	3	40	21-nov-12	3
0,951363192	0	1	1	8	6	2	08-Aug-75		.	26-mars-10	3		26-mars-10	3														26-sept-12	3					28-Aug-13	3
0,367745212	0	1	1	8	6	2	15-Apr-70		.	22-May-13	2	217	22-May-13	2	217
0,964338185	1	1	1	8	6	2	18-Aug-69		.	22-May-13	2		22-May-13	2
0,674036424	1	1	1	8	6	2	08-Jun-74		.	14-Aug-13	3		14-Aug-13	3
0,434839476	1	1	1	8	6	2	06-Jun-67		.	10-Feb-11	3		10-Feb-11	3								29-Aug-12	3		13-Feb-13	3	339	31-Jul-13	3
0,910497137	0	1	2	8	6	2	12-Jun-77		.	18-sept-09	4	124	18-sept-09	4	124
0,94446867	0	1	2	8	6	2	08-May-74		.	19-Dec-12	2		19-Dec-12	2		03-Jul-13	2
0,21512571	0	1	2	8	6	2	29-Jun-67		.	26-sept-12	2	181	26-sept-12	2	181	27-mars-13	2
0,267694869	0	1	2	8	6	2	1-janv-76		.	19-Jun-13	2		19-Jun-13	2
0,121990377	0	1	2	8	6	2	25-sept-79		.	24-Apr-13	2		24-Apr-13	2
0,583248064	0	1	2	8	6	2	11-mars-79		.	27-Feb-13	2	132	27-Feb-13	2	132	28-Aug-13	2
0,504481861	0	1	2	8	6	2	15-Jun-74		.	12-sept-12	3		12-sept-12	3		13-Feb-13	3
0,245587898	0	1	2	8	6	2	11-oct-72		.	22-Jul-10	3		22-Jul-10	3													604	30-janv-13	3
0,661237899	0	1	2	8	6	2	04-Dec-70		.	28-nov-11	3		28-nov-11	3								08-May-13	3
0,941241902	0	1	2	8	6	2	30-Apr-60		.	13-Feb-13	3		13-Feb-13	3		14-Aug-13	3
0,345849266	0	1	2	8	6	2	21-nov-90		.	19-Dec-12	2	272	19-Dec-12	2	272	17-Jul-13	3
0,701773169	1	1	2	8	6	2	25-Jun-66		.	2-sept-09	2		2-sept-09	2														23-mars-12	2		15-Aug-12	2					14-Aug-13	3
0,707165857	1	1	2	8	6	2			.	10-Apr-13	3		10-Apr-13	3
0,874670279	1	1	2	8	6	2	02-Jun-53		.	27-Feb-13	2		27-Feb-13	2
0,104524053	1	1	2	8	6	2			.	26-sept-12	3		26-sept-12	3		24-Apr-13	3
0,814490492	1	1	2	8	6	2	01-Jun-57		.	21-nov-12	2	249	21-nov-12	2	249	19-Jun-13	3
0,554408117	1	1	2	8	6	2	07-May-66		.	18-sept-09	2	87	18-sept-09	2	87													23-mars-12	2		12-sept-12	2				387
0,731360576	1	1	2	8	6	2	10-Feb-47		.	08-May-13	2	307	08-May-13	2	307
0,347191319	1	1	2	8	6	2	10-janv-52		.	27-mars-12	3		27-mars-12	3					27-Feb-13	3
0,23162049	1	1	1	1	4	2	13-Jun-09		.	24-janv-11	3		24-janv-11	3
0,114251442	0	1	1	1	5	3	02-Jun-73		.	18-nov-10	3		18-nov-10	3								28-May-12	3		05-Dec-12	3
0,414387196	0	1	1	1	5	3	21-Apr-61		.	25-Jul-09	3		25-Jul-09	3																	01-Aug-12	3	444	16-janv-13	3		03-Jul-13	3
0,092785212	0	1	1	1	5	3	15-Jun-81		.	5-mars-09	3		5-mars-09	3																	23-mars-12	3
0,703545616	0	1	1	1	5	3	24-sept-99		.	26-sept-12	3		26-sept-12	3
0,542093336	0	1	2	1	5	3	9-janv-64		.	11-Jul-09	3		11-Jul-09	3																	18-Jul-12	3		2-janv-13	3		19-Jun-13	3
0,842052408	0	1	1	8	5	3	05-May-84		.	19-Jun-13	2	364	19-Jun-13	2	364
0,095326523	1	1	1	8	5	3	24-janv-10		.	24-oct-12	4		24-oct-12	4		08-May-13	4
0,386499792	1	1	2	8	5	3	25-Dec-99		.	24-oct-12	3		24-oct-12	3		22-May-13	3	393
0,352382015	0	1	1	1	6	3	02-Apr-78		.	13-mars-12	3		13-mars-12	3
0,516763518	1	1	1	1	6	3	27-Feb-13		.	28-Jun-11	3		28-Jun-11	3											05-Jun-13	3
0,862524562	1	1	1	1	6	3	09-May-00		.	24-oct-12	2		24-oct-12	2		10-Apr-13	3
0,008231649	1	1	1	1	6	3	15-Jun-06		.	21-nov-12	3		21-nov-12	3		05-Jun-13	3
0,488269822		1	1	1	6	3			.	11-oct-10	3		11-oct-10	3											10-oct-12	3		08-May-13	3
0,835339345	0	1	2	1	6	3	11-oct-64		.	20-Apr-10	3		20-Apr-10	3											03-Apr-12	3		10-oct-12	3		27-mars-13	3
0,457297006	0	1	2	1	6	3	22-Feb-89		.	13-mars-12	3		13-mars-12	3
0,44781777	0	1	2	1	6	3	10-May-67		.	31-mars-09	3		31-mars-09	3
0,101140554	1	1	2	1	6	3			.	01-Aug-12	2		7-nov-12	4		22-May-13	4
0,55207815	0	1	1	3	6	3	2-oct-81		.	22-May-13	3		22-May-13	3
0,47796023	0	1	1	8	6	3	20-Jul-66		.	27-Jul-12	3	439	27-Jul-12	3	439	16-janv-13	3		17-Jul-13	3
0,844903323	1	1	1	8	6	3	27-sept-65		.	28-sept-10	3		28-sept-10	3								23-mars-12	3		10-oct-12	3		13-mars-13	3
0,176068582	0	1	2	8	6	3	5-mars-66		.	6-janv-11	4		6-janv-11	4								18-Jul-12	4	272	16-janv-13	4		03-Jul-13	4
0,493055522	0	1	2	8	6	3	26-mars-89		.	9-sept-10	3		9-sept-10	3								23-mars-12	3		15-Aug-12	3
0,75378183	0	1	2	8	6	3	09-Aug-88		.	6-janv-11	3		6-janv-11	3		13-Jul-11	3
0,070059051	0	1	2	8	6	3	29-Jul-78		.	30-May-10	3		30-May-10	3														21-nov-12	3		27-May-13	3
0,977386001	0	1	2	8	6	3	22-Aug-87		.	03-Jul-13	2	268	03-Jul-13	2	268
0,742023933	0	1	2	8	6	3	13-Feb-82		.	27-Feb-13	3		27-Feb-13	3
0,762854179	1	1	2	8	6	3	24-Dec-04		.	24-Apr-13	4		24-Apr-13	4
0,757917313	1	2	2	1	6	3	18-Jul-00		.	05-Dec-12	3		05-Dec-12	3
0,293533455	1	1	2	1	1	4	15-Jun-57		.	5-mars-12	3		5-mars-12	3
0,592134371	0	1	2	1	4	4	29-nov-82		.	29-Aug-12	3	248	29-Aug-12	3	248	27-mars-13	3
0,319676881	0	1	1	3	4	4	10-janv-79		.	8-nov-10	3		8-nov-10	3								08-May-12	3
0,41616428	0	1	1	1	5	4	01-Jun-70		.	30-Apr-09	4		30-Apr-09	4
0,162977086	0	1	1	1	5	4	02-Feb-70		.	16-Jul-12	3		16-Jul-12	3		30-janv-13	3		19-Jun-13	3	428
0,405178433	0	1	1	1	5	4	15-Jun-54		.	03-Jul-12	4		03-Jul-12	4					19-Jun-13	4
0,214768125	1	1	1	1	5	4			.	26-sept-12	2		26-sept-12	2		10-Apr-13	2
0,916272789	1	1	1	1	5	4	12-Jul-74		.	7-sept-10	3		7-sept-10	3								23-mars-12	3		29-Aug-12	3		27-mars-13	3
0,382047346	1	1	1	1	5	4	05-May-50		.	18-Jul-12	3		18-Jul-12	3		16-janv-13	3
0,982965686	1	1	1	1	5	4	15-Jun-50		.	28-Aug-10	3		28-Aug-10	3											15-Aug-12	3		30-janv-13	3
0,995693653	0	1	2	1	5	4	14-Feb-58		.	5-mars-09	3		5-mars-09	3
0,187492856	0	1	2	1	5	4	4-nov-66		.	18-Jul-12	3		18-Jul-12	3		2-janv-13	3
0,286676038	1	1	2	1	5	4	01-Jun-66		.	17-mars-11	3		17-mars-11	3					23-mars-12	3
0,827280313	0	1	1	8	5	4	10-May-74		.	03-Jul-13	2	176	03-Jul-13	2	176
0,868139383	0	1	1	1	6	4	19-mars-51		.	01-Aug-12	3		01-Aug-12	3					17-Jul-13	3
0,464934181	0	1	1	1	6	4	1-janv-62		.	23-mars-12	3		23-mars-12	3
0,601694206	0	1	1	1	6	4	25-janv-47		.	6-janv-11	3		6-janv-11	3								03-Jul-12	3		16-janv-13	3		17-Jul-13	3
0,420620022	1	1	1	1	6	4	11-Jul-48		.	30-sept-10	4		30-sept-10	4								23-mars-12	4		12-sept-12	4		24-Apr-13	4
0,364862452	1	1	1	1	6	4	24-Aug-63		.	6-janv-11	3		6-janv-11	3											13-janv-13	3
0,068155216	0	1	2	1	6	4	02-Jul-90		.	23-mars-12	3		23-mars-12	3
0,374521335		1	2	1	6	4	11-Dec-62		.	21-nov-12	3		21-nov-12	3		05-Jun-13	3
0,031211398	0	1	1	8	6	4	17-Jun-47		.	2-sept-10	3		2-sept-10	3								23-mars-12	3					22-mars-13	3
0,217924694	0	1	2	8	6	4	14-May-69		.	07-Jul-10	3	159	07-Jul-10	3	159																31-Jul-13	3
0,278909022	0	1	2	8	6	4	15-Jul-73		.	6-janv-11	2		6-janv-11	2											30-janv-13	3		17-Jul-13	3
0,292099282	0	1	2	8	6	4	28-Aug-64		.	30-janv-13	2	258	30-janv-13	2	258	28-Aug-13	2	476
0,440669252	0	1	2	8	6	4	21-nov-42		.	21-nov-12	2		21-nov-12	2
0,703357086	0	1	2	8	6	4	17-Jun-75		.	19-Dec-12	2		19-Dec-12	2		19-Jun-13	2
0,245907561	0	1	2	8	6	4	01-Apr-53		.	13-mars-13	2		13-mars-13	2
0,799900219	0	1	2	8	6	4	10-Apr-72		.	05-Jun-13	3		05-Jun-13	3
0,842054949	0	1	2	8	6	4	2-oct-58		.	27-oct-12	2		27-oct-12	2
0,62883722	0	1	2	8	6	.	03-Apr-67		.	10-nov-10	3		10-nov-10	3					26-oct-11	3	201	06-Jun-12	3		28-nov-12	3		15-May-13	3
0,608294043	1	1	1	1	0	0	16-Jul-02		.	9-mars-11	4	246	9-mars-11	4	246			738	14-mars-12	4	503	29-Aug-12	4		6-mars-13	4		21-Aug-13	4
0,59693012	1	1	1	1	0	0	11-oct-98		.	10-nov-10	3		10-nov-10	3					9-nov-11	3	915	28-May-12	3		7-nov-12	3
0,315062346	0	1	2	1	0	0	14-Aug-10		.	5-oct-11	4	2282	5-oct-11	4	2282	21-mars-12	4		31-oct-12	4
0,307039032	0	1	2	1	0	0	14-May-03		.	06-Apr-11	3	166	06-Apr-11	3	166	21-sept-11	3		25-Apr-12	3		3-oct-12	3
0,471950278	0	1	2	1	0	0	30-Aug-96		.	14-sept-11	2	302	14-sept-11	2	302	29-Feb-12	2		16-sept-12	2		20-mars-13	2
0,548603225	1	1	2	1	0	0	23-mars-09		.	10-nov-10	3		10-nov-10	3					16-nov-11	3		25-Apr-12	3		24-oct-12	3		05-Jun-13	3
0,509111477	1	1	2	1	0	0	13-Apr-07		.	03-Aug-11	2
0,743589864	0	1	1	2	0	0	20-nov-01		.	25-janv-12	4	300	25-janv-12	4	300	04-Jul-12	4		27-Dec-12	4		07-Aug-13	4
0,358965429	1	1	1	3	0	0	06-Dec-10		.	19-oct-11	1	140
0,42590068	1	1	2	3	0	0	07-Apr-11		.	30-May-12	1	1830
0,134453214	0	1	1	8	0	0	4-sept-06		.	31-Aug-11	3	644	31-Aug-11	3	644	28-mars-12	3
0,195594338	0	1	1	8	0	0	05-Jul-04		.	12-oct-11	3		12-oct-11	3		11-Apr-12	3		24-oct-12	3		24-Apr-13	3
0,351195939	0	1	1	8	0	0	07-May-07		.	06-Jul-11	4		06-Jul-11	4
0,753087093	1	1	1	8	0	0	3-janv-11		.	13-Jun-12	2		13-Jun-12	2					10-Jul-13	3
0,473161668	1	1	1	8	0	0	05-Dec-04		.	25-janv-12	4	477	25-janv-12	4	477	04-Jul-12	4					07-Aug-13	4
0,695878538	1	1	1	8	0	0	09-May-11		.	08-Feb-12	3		08-Feb-12	3		22-Aug-12	3
0,266982023	1	1	1	8	0	0	07-Aug-09		.	08-Jun-11	4		08-Jun-11	4		07-Dec-11	4	1091	20-Jun-12	4		27-Dec-12	4
0,993798417	1	1	1	8	0	0	03-May-02		.	12-nov-09	4		12-nov-09	4																	24-oct-12	4		12-Jun-13	4
0,894652733	0	1	2	8	0	0	16-janv-06		.	04-Aug-09	3		04-Aug-09	3														11-janv-12	3		22-Aug-12	3					31-Jul-13	3
0,771783353	0	1	2	8	0	0	08-Apr-00		.	10-nov-10	3		10-nov-10	3					07-Dec-11	3
0,111982474	0	1	2	8	0	0	08-Apr-03		.	25-janv-12	4	496	25-janv-12	4	496	04-Jul-12	4	976
0,751469362	1	1	2	8	0	0	11-Aug-06		.	16-nov-11	3		16-nov-11	3		02-May-12	3		31-oct-12	3		02-May-13	3
0,226065037	1	1	2	8	0	0	11-sept-02		.	19-sept-12	3	294	19-sept-12	3	294
0,550626701	1	1	2	8	0	0	19-Feb-02		.	02-Apr-09	3		02-Apr-09	3																	04-Apr-12	3	1085	19-sept-12	3		6-mars-13	3
0,154625377	1	1	2	8	0	0	24-Dec-07		.	2-mars-11	3
0,557558396	1	1	2	8	0	0	21-janv-01		.	10-nov-10	4		10-nov-10	4					07-Dec-11	4		23-May-12	4		7-nov-12	4		08-May-13	4
0,141447267	1	1	2	8	0	0	12-May-04		.	31-Aug-11	3		31-Aug-11	3		29-Feb-12	4		15-Aug-12	4		30-janv-13	4
0,86156294	1	1	2	8	0	0	07-May-05		.	16-mars-11	4	518	16-mars-11	4	518	17-Aug-11	4		04-Apr-12	4		19-sept-12	4
0,770091284	0	2	2	1	0	0	30-Jul-07		.	03-Aug-11	4		03-Aug-11	4		08-Feb-12	4		25-Jul-12	4					31-Jul-13	4
0,498002266	0	2	1	2	0	0	4-sept-04		.	06-Jul-11	4	348	06-Jul-11	4	348				20-Jun-12	4					26-Jun-13	4
0,517296776	1	1	1	8	4	0	06-May-09		.	04-Apr-12	3		04-Apr-12	3
0,768753598	0	1	2	1	6	0	02-Feb-10		.	26-oct-11	4		26-oct-11	4					3-oct-12	4		15-May-13	4
0,141891606	0	1	2	8	6	0	13-mars-92		.	25-May-11	3		25-May-11	3
0,336972415	1	1	2	8	6	0	8-sept-02		.	7-sept-11	3	65	7-sept-11	3	65	21-mars-12	3		15-Aug-12	3
0,381039046	1	1	1	1	.	1	3-mars-76		.	25-Jul-12	2		25-Jul-12	2		06-Feb-13	3	358	24-Jul-13	3
0,891294297	0	1	1	8	1	1	26-Jun-76		.	5-oct-11	2		5-oct-11	2
0,546186947	0	1	1	1	4	1	06-Jun-69		.	19-May-09	3		19-May-09	3											15-Jun-11	3		30-nov-11	3		16-May-12	3		05-Dec-12	3		22-May-13	3
0,018251912	0	1	1	1	4	1	05-Jul-68		.	01-Jun-11	2		01-Jun-11	2		07-Dec-11	2	275	16-May-12	3		7-nov-12	3
0,152903005	1	1	1	1	4	1	27-Dec-72		.	04-May-11	2	27
0,112710432	0	1	2	1	4	1	24-Apr-63		.	20-mars-09	3		20-mars-09	3																	9-mars-12	3					6-mars-13	3
0,839481779	0	1	1	8	4	1	18-janv-60		.	18-janv-12	2	162	18-janv-12	2	162	15-Aug-12	2		9-janv-13	2		31-Jul-13	3
0,2430539	0	1	2	8	4	1	13-Apr-83		.	04-Apr-12	2		04-Apr-12	2		31-oct-12	2		17-Apr-13	2
0,047666864	0	1	1	8	5	1	03-May-73		.	16-mars-11	3	386	16-mars-11	3	386			428	14-mars-12	3
0,028274306	0	1	2	1	6	1	15-Aug-72		.	21-mars-12	3
0,56981433	0	1	2	1	6	1	09-Jul-74		.	1-mars-12	2	328	1-mars-12	2	328	27-sept-12	3		7-mars-13	3
0,971029532	0	1	2	1	6	1	25-sept-60		.	26-May-09	3		26-May-09	3														2-nov-11	3		13-Jun-12	3	93				12-Jun-13	3
0,320394529	0	1	2	1	6	1	06-Jun-79		.	16-mars-11	3		16-mars-11	3		21-sept-11	3	271	21-mars-12	3	424	5-sept-12	3
0,907366025	0	1	2	1	6	1	28-Dec-69		.	23-mars-11	3	190	23-mars-11	3	190	24-Aug-11	3	373	14-mars-12	3					20-Feb-13	3
0,291041274	1	1	2	1	6	1	29-oct-63		.	01-Jun-11	3		01-Jun-11	3		30-nov-11	3		16-May-12	3		28-nov-12	3
0,820428064	0	1	2	6	6	1	06-Feb-82		.	30-May-12	3	93	30-May-12	3	93	14-nov-12	3
0,655271286	0	1	2	6	6	1	07-Aug-77		.	05-Jun-13	3	167	05-Jun-13	3	167
0,585979532	0	1	2	8	6	1	04-Feb-73		.	29-May-13	3	21	29-May-13	3	21
0,74000997	0	1	2	8	6	1	26-mars-40		.	9-mars-11	2	163	9-mars-11	2	163	24-Aug-11	2		22-Feb-12	3		15-Aug-12	3
0,434860164	0	1	2	8	6	1	27-May-77		.	09-May-12	2	10	09-May-12	2	10	7-nov-12	2
0,249353476	0	1	2	8	6	1	1-mars-68		.	26-Jun-13	3	281	26-Jun-13	3	281
0,038316029	0	1	2	8	6	1	30-oct-81		.	12-oct-11	2	218	12-oct-11	2	218	02-May-12	3
0,785514697	0	1	2	8	6	1	01-Jun-66		.	30-May-12	2	226	30-May-12	2	226	28-nov-12	3		15-May-13	3
0,365709966	0	1	2	8	6	1	10-oct-69		.	12-Dec-12	2		12-Dec-12	2		15-May-13	2
0,847529961	0	1	2	8	6	1	21-sept-67		.	9-janv-13	3		9-janv-13	3
0,040364426	0	1	2	8	6	1	20-nov-61		.	06-Jul-11	2	155	06-Jul-11	2	155	4-janv-12	2		20-Jun-12	2		2-janv-13	2		26-Jun-13	3
0,737763025	0	1	2	8	6	1	24-mars-70		.	21-mars-12	3	49	21-mars-12	3	49	17-oct-12	3
0,574453982	0	1	2	8	6	1	06-Dec-73		.	12-Jun-13	3		12-Jun-13	3
0,742654562	1	1	2	8	6	1	10-Jun-75		.	20-Apr-11	2		20-Apr-11	2		16-nov-11	4	336	09-May-12	4		26-sept-12	4
0,138832873	1	1	1	1	1	2	18-janv-84		.	18-janv-12	3	53	18-janv-12	3	53
0,918712662	0	1	2	1	1	2	21-Aug-79		.	18-May-11	2		18-May-11	2		23-nov-11	2	577	27-Apr-12	2		05-Dec-12	2
0,388733223	1	1	1	8	1	2	10-sept-51		.	10-nov-10	3		10-nov-10	3					9-nov-11	3	120	23-May-12	3		7-nov-12	3
0,029334482	1	1	2	8	1	2	28-Feb-75		.	4-janv-12	3	46	4-janv-12	3	46
0,711833818	1	1	2	8	1	2	19-oct-60		.	25-Apr-12	2	330	25-Apr-12	2	330	26-sept-12	2
0,439845081	0	1	1	1	4	2	12-nov-88		.	08-Jun-11	2
0,106575003	0	1	1	1	4	2	10-janv-63		.	10-nov-10	3		10-nov-10	3					9-nov-11	3	370	09-May-12	3		24-oct-12	3
0,936315622	0	1	1	1	4	2	1-janv-69		.	9-mars-11	2	163	9-mars-11	2	163				21-mars-12	3		5-sept-12	3		20-Feb-13	3
0,719188179	0	1	1	1	4	2	08-Jun-57		.	23-nov-10	2	286	23-nov-10	2	286	15-Jun-11	2
0,295955992	1	1	1	1	4	2	20-janv-60		.	30-May-12	2		30-May-12	2		28-nov-12	3		12-Jun-13	3
0,945023205	1	1	1	1	4	2	23-Aug-30		.	10-Aug-11	2		10-Aug-11	2					17-Jul-12	2		9-janv-13	2		07-Aug-13	3
0,86232161		1	1	1	4	2	11-Jul-39		.	20-Jun-12	4	231	20-Jun-12	4	231				03-Jul-13	4
0,737352231	0	1	1	2	4	2	06-Feb-88		.	30-nov-11	2		30-nov-11	2		16-May-12	2					02-May-13	3
0,474049191	0	1	1	3	4	2	5-nov-77		.	11-May-11	2		11-May-11	2		9-nov-11	2	210	25-Apr-12	2		7-nov-12	2
0,120184395	1	1	1	3	4	2	13-Jul-55		.	16-mars-11	3	226	16-mars-11	3	226				14-mars-12	3		5-sept-12	3		20-Feb-13	3
0,950693424	0	1	1	8	4	2	01-May-67		.	9-mars-11	4	304	9-mars-11	4	304	7-sept-11	4		22-Feb-12	4		3-oct-12	4		03-Apr-13	4
0,481406671	0	1	1	8	4	2	12-oct-58		.	21-Aug-09	3		21-Aug-09	3													203	01-Feb-12	3		15-Aug-12	3		27-Feb-13	3
0,096309681	0	1	1	8	4	2	25-janv-80		.	03-Aug-11	2	233	03-Aug-11	2	233	29-Feb-12	2		15-Aug-12	2		30-janv-13	3
0,047286572	0	1	1	8	4	2	6-janv-89		.	24-mars-11	2		24-mars-11	2
0,419572456	0	1	1	8	4	2	29-Aug-79		.	30-nov-11	2	288	30-nov-11	2	288	27-Jun-12	2		12-Dec-12	2		15-May-13	2
0,440384725	0	1	1	8	4	2	27-mars-80		.	07-Dec-11	2		07-Dec-11	2
0,348455097	0	1	1	8	4	2	03-Apr-71		.	29-Aug-11	3		29-Aug-11	3		14-mars-12	3		29-Aug-12	3		13-Feb-13	3
0,621586642	1	1	1	8	4	2	31-janv-57		.	01-Feb-12	2	22	01-Feb-12	2	22	01-Aug-12	2					10-Jul-13	2
0,585674076	1	1	1	8	4	2	9-nov-67		.	23-nov-11	2	151	23-nov-11	2	151	02-May-12	2
0,790128379	0	1	2	8	4	2	12-May-78		.	9-mars-11	3	298	9-mars-11	3	298			426	21-mars-12	3		19-sept-12	3
0,008730387	1	1	2	8	4	2	15-Feb-62		.	14-mars-12	3		14-mars-12	3		3-oct-12	3
0,794514776	1	1	2	1	5	2	9-nov-67		.	22-Aug-12	2		22-Aug-12	2
0,683019636	1	1	2	1	5	2	10-mars-97		.	26-Jun-13	3		26-Jun-13	3
0,717359373	1	1	1	8	5	2	2-mars-74		.	04-Apr-12	3	78	04-Apr-12	3	78
0,790881399	0	1	2	8	5	2	14-Dec-90		.	9-nov-11	3	584
0,037502101	1	1	2	8	5	2	16-oct-78		.	21-mars-12	2	101	21-mars-12	2	101
0,991096136	1	1	2	8	5	2	13-janv-80		.	14-sept-11	2		14-mars-12	2	340	10-oct-12	3
0,678375841	0	1	1	1	6	2	1-janv-80		.	10-nov-10	3		10-nov-10	3					9-nov-11	3		09-May-12	3		24-oct-12	3
0,463227555	0	1	1	1	6	2	19-nov-70		.	10-nov-10	3		10-nov-10	3					16-nov-11	3		30-May-12	3		14-nov-12	3		02-May-13	3
0,222853976	0	1	1	1	6	2	11-Feb-76		.	31-Aug-11	2	343	31-Aug-11	2	343	7-mars-12	2
0,458450337	0	1	1	1	6	2	18-sept-62		.	23-nov-11	2	243	23-nov-11	2	243	20-Jun-12	2					24-Apr-13	3
0,020870119	0	1	1	1	6	2	21-mars-85		.	20-Apr-11	2	87	20-Apr-11	2	87	19-oct-11	3	32	04-Apr-12	3	88	14-nov-12	3		02-May-13	3
0,214787112	1	1	1	1	6	2	16-janv-73		.	01-Aug-12	3		01-Aug-12	3		06-Feb-13	3		24-Jul-13	3
0,499766455	0	1	2	1	6	2	15-Dec-85		.	29-May-13	3		29-May-13	3
0,469832326	0	1	2	1	6	2	06-Jul-79		.	30-mars-11	3	305	30-mars-11	3	305	28-sept-11	3	281	21-mars-12	3		12-sept-12	3	501	6-mars-13	3
0,091030742	0	1	2	1	6	2	18-janv-55		.	15-May-13	3		15-May-13	3
0,561071844	0	1	2	1	6	2	4-oct-82		.	9-mars-11	2	221	9-mars-11	2	221	14-sept-11	2		28-mars-12	2		15-Aug-12	3		6-mars-13	3
0,558271537	0	1	2	1	6	2	05-Jul-70		.	30-nov-11	2	301	30-nov-11	2	301	27-May-12	2		12-Dec-12	2		29-May-13	2
0,593816201	0	1	2	1	6	2	06-Jun-70		.	9-mars-11	3	196	9-mars-11	3	196	21-sept-11	3		7-mars-12	3					13-Feb-13	3
0,707151221	0	1	2	1	6	2	19-nov-81		.	9-mars-11	2		9-mars-11	2		5-oct-11	2	527	14-mars-12	2		15-Aug-12	2		27-Feb-13	2
0,601598206	0	1	2	1	6	2	26-Aug-79		.	23-mars-11	3	80	23-mars-11	3	80	7-sept-11	3		19-Apr-12	3		19-sept-12	3
0,32835332	0	1	2	1	6	2	13-nov-76		.	29-Jun-11	1		29-Jun-11	1		11-janv-12	1		04-Jul-12	1					05-Jun-13	1
0,122333369	1	1	2	1	6	2	16-sept-62		.	24-janv-11	3		24-janv-11	3				589	11-janv-12	3								10-Jul-13	3
0,056857883	1	1	2	1	6	2	20-May-77		.	24-Aug-11	2		07-Aug-13	2
0,750528379	1	1	2	1	6	2	02-Apr-47		.	9-mars-11	3		9-mars-11	3		14-sept-11	3	262	28-mars-12	3	106	19-sept-12	3		20-Feb-13	3
0,318640668	1	1	2	1	6	2	10-Jun-69		.	25-May-13	4		25-May-13	4
0,20403144	1	1	2	1	6	2	05-May-57		.	29-Feb-12	2		29-Feb-12	2		26-sept-12	3					31-Jul-13	3
0,915382787	1	1	2	1	6	2	7-mars-63		.	10-nov-10	3		10-nov-10	3								16-May-12	3		31-oct-12	3		15-May-13	3
0,574907779	1	1	2	1	6	2	12-Jun-69		.	12-Jun-13	3		12-Jun-13	3
0,409022291	1	1	2	1	6	2	23-Jun-73		.	06-Jul-11	3	149	06-Jul-11	3	149	16-janv-12	3		20-Jun-12	3		30-janv-13	3		17-Jul-13	3
0,036738661	0	1	2	2	6	2	10-mars-70		.	26-Jun-13	2	240	26-Jun-13	2	240
0,038371074	0	1	2	2	6	2			.	30-Jul-10	3		30-Jul-10	3								11-janv-12	3								31-Jul-13	3
0,720239014	0	1	1	3	6	2	24-Apr-93		.	20-Apr-11	2	345
0,397499951	0	1	1	3	6	2	28-nov-68		.	16-mars-11	1	154	16-mars-11	1	154	14-sept-11	1		14-mars-12	1		26-sept-12	1		13-mars-13	3
0,919573707	0	1	2	3	6	2	09-Apr-83		.	13-Apr-11	1	231	13-Apr-11	1	231	19-oct-11	1					10-oct-12	1
0,845150703	0	1	2	3	6	2	20-Aug-87		.	12-oct-11	2	152	12-oct-11	2	152
0,193260068	0	1	2	3	6	2	24-nov-73		.	5-oct-11	1		5-oct-11	1
0,969147241	0	1	2	3	6	2	8-sept-96		.	9-nov-11	2		9-nov-11	2		30-May-12	2
0,639310584	0	1	2	4	6	2	3-sept-87		.	2-nov-11	1	403	2-nov-11	1	403	16-May-12	1		3-oct-12	1
0,709194791	1	1	2	6	6	2	20-Dec-56		.	11-janv-12	3		11-janv-12	3					9-janv-13	3		10-Jul-13	3
0,278927803	0	1	1	8	6	2	2-sept-88		.	06-Apr-12	3
0,743127365	0	1	1	8	6	2	08-Jul-84		.	13-sept-11	3
0,849187237	0	1	1	8	6	2	4-janv-60		.	16-mars-11	3	265	16-mars-11	3	265	24-Aug-11	4		14-mars-12	4		5-sept-12	4		20-Feb-13	4
0,167963557	0	1	1	8	6	2	1-janv-84		.	04-May-11	3	136
0,321790814	0	1	1	8	6	2	21-Dec-88		.	30-nov-11	3	151	30-nov-11	3	151	02-May-12	3		14-nov-12	3		02-May-13	3
0,58965247	0	1	1	8	6	2	06-Dec-79		.	12-oct-11	3	234	12-oct-11	3	234	28-mars-12	3
0,426879426	0	1	1	8	6	2	27-Dec-82		.	04-May-11	2	175	04-May-11	2	175	9-nov-11	2	329	23-May-12	2		7-nov-12	2		15-May-13	3
0,599829013	1	1	1	8	6	2	05-Jul-58		.	06-Jul-11	3	201	06-Jul-11	3	201							9-janv-13	3		26-Jun-13	3
0,775668579	1	1	1	8	6	2	03-Jun-70		.	30-mars-11	3	121	30-mars-11	3	121	14-sept-11	3		28-mars-12	3		12-sept-12	3		6-mars-13	3
0,812645915	1	1	1	8	6	2	02-Jun-82		.	16-mars-11	3	419
0,730241985	1	1	1	8	6	2	07-Jul-49		.	07-Aug-13	2		07-Aug-13	2
0,65230756	0	1	2	8	6	2	21-Jun-76		.	26-oct-11	2		26-oct-11	2		09-May-12	3		3-oct-12	3		15-May-13	3
0,957021022	0	1	2	8	6	2	20-Apr-80		.	10-nov-10	3		10-nov-10	3					16-nov-11	3		25-Apr-12	3					05-Jun-13	3
0,988463467	0	1	2	8	6	2	07-Dec-60		.	16-mars-11	2		07-Aug-13	2
0,574485281	0	1	2	8	6	2	06-Feb-66		.	5-sept-12	3		5-sept-12	3		03-Apr-13	3	311
0,315731349	0	1	2	8	6	2	10-sept-65		.	16-nov-11	3	873	16-nov-11	3	873	27-Apr-12	3	743	28-nov-12	3
0,054101937	0	1	2	8	6	2	20-Feb-83		.	20-Feb-13	2	156	20-Feb-13	2	156	07-Aug-13	2
0,586476218	0	1	2	8	6	2	31-janv-84		.	24-janv-11	3		24-janv-11	3		24-Aug-11	3	637	11-janv-12	3		25-Jul-12	3	542			527	07-Aug-13	3
0,586118932	0	1	2	8	6	2	25-Dec-80		.	27-Jul-11	2	496	14-Dec-11	3		20-Jun-12	3		05-Dec-12	3		22-May-13	3
0,741189067	0	1	2	8	6	2	12-Dec-70		.	10-nov-10	3		10-nov-10	3					9-nov-11	3		02-May-12	3					15-May-13	3
0,588253539	0	1	2	8	6	2	17-janv-93		.	31-oct-12	2	57	31-oct-12	2	57
0,046669908	0	1	2	8	6	2	10-mars-86		.	10-nov-10	3		10-nov-10	3					2-nov-11	3		25-Apr-12	3		05-Dec-12	3		22-May-13	3
0,32810456	0	1	2	8	6	2	15-Aug-58		.	10-Aug-11	3		10-Aug-11	3		01-Feb-12	3	30	18-Jul-12	3
0,357643416	0	1	2	8	6	2	27-nov-92		.	01-Aug-12	2		01-Aug-12	2		20-Feb-13	2
0,423670476	0	1	2	8	6	2	20-Feb-78		.	20-Feb-13	2		20-Feb-13	2		24-Jul-13	3
0,341858777	0	1	2	8	6	2	3-oct-82		.	30-mars-11	3	54	30-mars-11	3	54
0,934127118	0	1	2	8	6	2	04-Feb-73		.	27-Apr-11	2
0,362406557	0	1	2	8	6	2	14-oct-55		.	06-Jul-11	2	278	06-Jul-11	2	278	18-janv-12	3		20-Jun-12	3		2-janv-13	3		24-Jul-13	3	633
0,335107243	0	1	2	8	6	2	10-May-58		.	21-sept-11	2	630
0,449025221	0	1	2	8	6	2	03-Jun-81		.	20-Jul-11	3	485	25-Apr-12	3		10-oct-12	3		22-May-13	3
0,607291289	0	1	2	8	6	2			.	21-mars-12	3		21-mars-12	3		10-oct-12	3					21-Aug-13	3
0,176358807	1	1	2	8	6	2	06-Jun-71		.	06-May-13	3		06-May-13	3
0,048133989	1	1	2	8	6	2	08-Aug-64		.	24-Jul-13	2	217	24-Jul-13	2	217
0,477511445	1	1	2	8	6	2	27-May-79		.	21-sept-11	3	85	21-sept-11	3	85	22-Feb-12	3		26-sept-12	3		17-Apr-13	3
0,655758569	1	1	2	8	6	2	16-Jun-84		.	04-Apr-12	2	302	04-Apr-12	2	302	31-oct-12	2
0,162556036	1	1	2	8	6	2	08-Apr-74		.	16-mars-11	3	190
0,969855208	1	1	2	8	6	2	01-Feb-92		.	16-mars-11	3	505
0,416710933	1	1	2	8	6	2	11-Aug-46		.	5-oct-11	2		5-oct-11	2		21-mars-12	3		12-sept-12	3
0,814868105	1	1	2	8	6	2	04-Apr-55		.	16-nov-11	2		16-nov-11	2		30-May-12	2		14-nov-12	2
0,148823018	1	1	2	8	6	2	26-mars-62		.	22-Aug-12	3		22-Aug-12	3		06-Feb-13	3		24-Jul-13	3
0,699276622	1	1	2	8	6	2	8-sept-81		.	7-mars-12	3	173	7-mars-12	3	173	3-oct-12	3	197
0,374722007	1	1	2	8	6	2	12-May-69		.	28-May-13	2		28-May-13	2
0,992919583	1	1	2	8	6	2	22-nov-48		.	2-nov-11	3		2-nov-11	3		09-May-12	3
0,455100687	1	1	2	8	6	2	2-mars-55		.	20-Feb-13	3		20-Feb-13	3
0,962040865	1	1	2	8	6	2	09-Jun-40		.	10-nov-10	3		10-nov-10	3					07-Dec-11	3					21-nov-12	3		08-May-13	3
0,364756879	1	1	2	8	6	2	15-Jun-73		.	19-sept-12	3		19-sept-12	3
0,455924594	1	1	2	8	6	2	06-Jun-73		.	25-Feb-11	2
0,205521364	1	1	2	8	6	2	20-Feb-65		.	20-Feb-13	3	139	20-Feb-13	3	139
0,983055808	1	1	2	8	6	2	15-Dec-76		.	30-Jul-09	3		30-Jul-09	3														11-janv-12	3	520	25-Jul-12	3	394
0,605069039	0	1	7	8	6	2	14-janv-52		.	27-Aug-12	3		27-Aug-12	3		6-mars-13	3
0,277801329	0	1	1	1	4	2	05-Jul-55		.	06-Apr-10	3		06-Apr-10	3								26-oct-11	3	514	11-Apr-12	3		26-sept-12	3		13-mars-13	3
0,007435013	0	1	1	1	4	2	12-May-72		.	11-Aug-09	3		11-Aug-09	3														15-Feb-12	3		29-Aug-12	3		20-Feb-13	3
0,193925134	0	1	1	1	4	2	15-sept-75		.	30-sept-08	3		30-sept-08	3																				25-Apr-12	3		3-oct-12	3
0,856768865	0	1	1	1	4	2	12-Jul-80		.	7-oct-09	3		7-oct-09	3											5-oct-11	3	1144	19-Apr-12	3		3-oct-12	3
0,933021815	0	1	1	1	4	2	28-Aug-77		.	16-mars-10	3		16-mars-10	3
0,224869463	0	1	1	1	4	2	25-Aug-75		.	02-Jun-09	3		02-Jun-09	3											11-May-11	3		21-Dec-11	3		20-Jun-12	3		28-nov-12	3		12-Jun-13	3
0,883984249	1	1	1	1	4	2	16-janv-62		.	10-nov-10	3		10-nov-10	3		08-Jun-11	3					11-Apr-12	3		21-nov-12	3
0,664787026	1	1	1	1	4	2	2-sept-66		.	06-Aug-08	3	28	06-Aug-08	3	28																		400	11-janv-12	3					06-Feb-13	3		24-Jul-13	3
0,601920915	1	1	1	1	4	2	11-sept-84		.	10-nov-10	3		10-nov-10	3								09-May-12	4		23-nov-12	4		08-May-13	4
0,819277057	0	1	2	1	4	2	27-Feb-83		.	11-Aug-08	3		11-Aug-08	3																				22-Feb-12	3	523	29-Aug-12	3
0,867990862	0	1	2	1	4	2	07-Aug-67		.	10-janv-07	3		10-janv-07	3																													25-janv-12	3
0,053028832	0	1	2	1	4	2	09-Jun-85		.	17-Jun-10	3		17-Jun-10	3								28-Dec-11	3		11-Jul-12	3
0,572469123	1	1	1	8	4	2	06-Aug-71		.	07-Aug-09	3		07-Aug-09	3													181				11-Jul-12	3		23-janv-13	3		07-Aug-13	3
0,821776096	0	1	2	8	6	2	06-Jun-50		.	18-oct-12	2		18-oct-12	2
0,591503507	1	1	2	1	0	3	18-Jun-98		.	11-May-11	2		11-May-11	2		9-nov-11	3	520	25-Apr-12	3		7-nov-12	3
0,147912788	0	1	1	8	0	3	07-Jun-04		.	06-Apr-11	2	1038
0,324224874	1	1	2	8	1	3	11-Feb-60		.	15-Jun-11	3		15-Jun-11	3		14-Dec-11	3
0,216852792	1	1	1	1	4	3	23-Feb-93		.	15-sept-08	3		15-sept-08	3																				11-Apr-12	3
0,749338393	0	1	2	1	4	3	2-mars-79		.	2-mars-11	3	204	2-mars-11	3	204			231	01-Feb-12	3
0,696485014	0	1	1	8	4	3	15-janv-94		.	28-oct-09	4	368	28-oct-09	4	368										16-nov-11	4		25-Apr-12	4					15-May-13	4
0,909426011	0	1	1	8	4	3	06-May-76		.	20-Apr-11	2		20-Apr-11	2
0,041808788	0	1	2	8	4	3	23-oct-83		.	17-Aug-11	3	103	17-Aug-11	3	103
0,766742272	1	1	2	1	5	3	21-janv-81		.	18-Feb-11	3
0,382593433	0	1	1	8	5	3	05-May-61		.	01-Jun-11	3
0,238530263	0	1	1	1	6	3	7-sept-62		.	10-nov-10	3		10-nov-10	3					9-nov-11	3		02-May-12	3		17-oct-12	3		15-May-13	3
0,621563691	0	1	1	1	6	3	03-Aug-77		.	20-Apr-11	2		20-Apr-11	2		9-nov-11	3		18-Apr-12	3		3-oct-12	3
0,222210525	0	1	1	1	6	3	16-nov-82		.	17-Aug-11	2		17-Aug-11	2		18-janv-12	2	461				13-Feb-13	3		24-Jul-13	3
0,573124683	0	1	1	1	6	3	18-May-77		.	19-sept-12	3		19-sept-12	3
0,301595959	0	1	1	1	6	3	15-sept-75		.	25-Jul-12	2		25-Jul-12	2					21-Aug-13	4
0,764550519	1	1	1	1	6	3	06-Jul-69		.	17-Aug-11	3		17-Aug-11	3
0,87388447	1	1	1	1	6	3	15-May-86		.	25-May-11	3		25-May-11	3		9-nov-11	3					14-nov-12	3		02-May-13	3
0,022445955	1	1	1	1	6	3	28-Feb-69		.	9-mars-11	3	15	9-mars-11	3	15	28-sept-11	3	38	14-mars-12	3	64	29-Aug-12	3		13-Feb-13	3		21-Aug-13	3
0,459088946	0	1	2	1	6	3	15-janv-78		.	24-Aug-11	4		24-Aug-11	4
0,097336691	0	1	2	1	6	3	9-mars-83		.	13-Jun-12	2	77	13-Jun-12	2	77				03-Jul-13	3
0,234954154	0	1	2	1	6	3			.	17-sept-10	2		17-sept-10	2							194	28-mars-12	2	160	12-sept-12	2		27-Feb-13	2		21-Aug-13	2
0,894395565	1	1	2	1	6	3	28-Jun-76		.	24-Aug-11	3		24-Aug-11	3		25-janv-12	3
0,620790576	1	1	2	1	6	3	04-Dec-95		.	16-mars-11	3	347	16-mars-11	3	347									15
0,399977829	1	1	2	1	6	3	6-sept-94		.	06-Apr-11	2	101	06-Apr-11	2	101	26-oct-11	2	298	25-Apr-12	2	234
0,850508273	1	1	2	1	6	3	14-sept-93		.	24-Aug-11	1	199	24-Aug-11	1	199	21-mars-12	1	252
0,242294718	1	1	2	1	6	3	01-Dec-80		.	10-May-12	3		10-May-12	3		17-oct-12	3
0,337394406	0	1	1	3	6	3	14-Apr-88		.	10-nov-10	3		10-nov-10	3					26-oct-11	3		06-Jun-12	3
0,68675416	0	1	2	3	6	3	18-Jul-85		.	04-Apr-12	4		04-Apr-12	4		19-sept-12	4
0,626048194	0	1	2	3	6	3	06-Aug-82		.	23-mars-11	4	7	23-mars-11	4	7	19-oct-11	4	248	7-mars-12	4		22-Aug-12	4
0,743129592	1	1	2	6	6	3	24-Jun-02		.	29-May-13	2		29-May-13	2
0,184346671	0	1	1	8	6	3	12-Apr-75		.	26-oct-11	2	147	26-oct-11	2	147
0,163957161	0	1	2	8	6	3	08-Aug-60		.	10-nov-10	4		10-nov-10	4					2-nov-11	4		02-May-12	4
0,833465583	0	1	2	8	6	3	24-nov-88		.	27-Jul-11	1		27-Jul-11	1		08-Feb-12	1	369	22-Aug-12	1					24-Jul-13	1
0,082439916	0	1	2	8	6	3	11-oct-99		.	28-nov-12	2	232	28-nov-12	2	232
0,595551584	0	1	2	8	6	3	24-Apr-93		.	30-mars-11	4	63
0,71865189	0	1	2	8	6	3	04-Aug-10		.	11-May-11	3	790	11-May-11	3	790	19-oct-11	4		25-Apr-12	4
0,908906108	0	1	2	8	6	3	19-Dec-83		.	29-Feb-12	3	266	29-Feb-12	3	266	29-Aug-12	3					07-Aug-13	3
0,691008728	0	1	2	8	6	3	6-janv-02		.	22-mars-10	3		22-mars-10	3											14-mars-12	3		3-oct-12	3
0,172885894	0	2	2	8	6	3	3-mars-85		.	19-oct-11	2		19-oct-11	2
0,069070598	0	1	1	1	4	4	10-sept-45		.	11-janv-10	3		11-janv-10	3										618	25-janv-12	3		11-Jul-12	3		27-Dec-12	3		07-Aug-13	3
0,729368509	0	1	1	1	4	4	19-sept-62		.	22-Feb-11	4		22-Feb-11	4					14-mars-12	4					10-Feb-13	4		07-Aug-13	4
0,846109135	1	1	1	1	4	4	01-Jun-58		.	30-mars-11	3	113	30-mars-11	3	113	26-oct-11	3	175	25-Apr-12	3		10-oct-12	3		6-mars-13	3
0,027371103	0	1	2	1	4	4	16-Jun-72		.	03-Feb-09	3		03-Feb-09	3																	18-janv-12	3		01-Aug-12	3					10-Jul-13	3
0,106296254	0	1	2	1	4	4	2-sept-69		.	11-May-11	2	83	11-May-11	2	83	9-nov-11	2	199	02-May-12	2		17-oct-12	2		24-Apr-13	2
0,082075529	0	1	1	3	4	4	06-Jun-76		.	06-Apr-11	2	498
0,269338725	0	1	1	8	4	4	1-janv-69		.	11-Jul-12	3		11-Jul-12	3		2-janv-13	3				128
0,564801896	0	1	1	8	5	4	17-mars-70		.	14-sept-11	2
0,174094335	0	1	1	8	5	4	16-sept-86		.	14-sept-11	2
0,723019165	0	1	1	8	5	4	15-mars-64		.	28-mars-12	2	114	28-mars-12	2	114	10-oct-12	3
0,691575943		1	2	8	5	4	11-Feb-63		.	9-mars-11	2		9-mars-11	2					28-mars-12	2		3-oct-12	3
0,673294519	0	1	1	1	6	4	03-May-71		.	9-mars-11	3	51	9-mars-11	3	51							12-sept-12	3		27-Feb-13	3
0,245636735	0	1	1	1	6	4	15-Jun-56		.	25-Jul-12	3		25-Jul-12	3					31-Jul-13	3
0,909050837	0	1	1	1	6	4	24-oct-62		.	14-Dec-11	2	317	14-Dec-11	2	317	13-Jun-12	3					03-Jul-13	3
0,192417188	0	1	2	1	6	4	25-Dec-54		.	10-nov-10	3		10-nov-10	3					23-nov-11	3		09-May-12	3
0,919507153	0	1	2	1	6	4	04-Jun-50		.	07-Aug-13	3		07-Aug-13	3
0,470380889	0	1	2	1	6	4	16-sept-59		.	23-Aug-10	3		23-Aug-10	3								15-Feb-12	3		01-Aug-12	3		23-janv-13	3		07-Aug-13	3
0,301472744	0	1	2	1	6	4	28-Jul-70		.	10-nov-10	2		10-nov-10	2					2-nov-11	3		19-Apr-12	3					15-May-13	3
0,488483603	0	1	2	1	6	4	04-Feb-75		.	9-mars-11	2		9-mars-11	2		5-oct-11	2	408	22-Feb-12	3					6-mars-13	3
0,120344081	0	1	2	1	6	4	8-mars-61		.	16-mars-11	3		16-mars-11	3		28-sept-11	3	193	14-mars-12	3	71	29-Aug-12	3		10-Apr-13	3
0,685608156	0	1	2	1	6	4	17-Jul-87		.	16-mars-11	3		16-mars-11	3
0,278765909	0	1	2	1	6	4	6-nov-34		.	23-mars-11	3	224	23-mars-11	3	224	7-oct-11	3		11-Apr-12	3		26-sept-12	3		13-mars-13	3
0,490906128	0	1	2	1	6	4	14-nov-79		.	02-Apr-09	3		02-Apr-09	3														24-sept-11	3		21-mars-12	3		5-sept-12	3		6-mars-13	3
0,011212911	1	1	2	1	6	4	20-nov-50		.	11-May-11	2		11-May-11	2					16-May-12	3
0,637514392	1	1	2	1	6	4	16-Dec-58		.	10-Jul-13	2	129	10-Jul-13	2	129
0,506357827	0	1	2	3	6	4	08-Aug-65		.	10-nov-10	3		10-nov-10	3					12-oct-11	3								29-May-13	3
0,512395012	0	1	2	3	6	4	25-Jun-76		.	9-mars-11	3		9-mars-11	3		5-oct-11	3	319	21-mars-12	3	273
0,852311613	0	1	2	6	6	4	11-Jul-52		.	20-sept-11	3	333	20-sept-11	3	333				3-oct-12	3		20-Feb-13	3
0,108881559	0	1	1	8	6	4	2-mars-76		.	31-Aug-11	3	115
0,139188226	0	1	1	8	6	4	06-Jun-77		.	24-Aug-11	2	413	09-May-12	3		31-oct-12	3
0,095145966	0	1	1	8	6	4	06-Jun-53		.	12-oct-11	1		12-oct-11	1		11-Apr-12	1		26-sept-12	1		13-mars-13	1
0,265806349	1	1	1	8	6	4	5-mars-43		.	5-oct-11	2	194	5-oct-11	2	194	21-mars-12	2		31-oct-12	2
0,366913154	0	1	2	8	6	4	21-mars-72		.	30-mars-11	3	320	18-janv-12	3		01-Aug-12	3		19-Dec-12	3		31-Jul-13	3
0,34741	0	1	2	8	6	4	01-Feb-77		.	01-Feb-12	3	245	29-Feb-12	3	245	29-Aug-12	3		30-janv-13	3
0,636936012	0	1	2	8	6	4	01-May-65		.	28-nov-08	3		28-nov-08	3														29-Jun-11	3		16-nov-11	3		30-May-12	3		14-nov-12	3		08-May-13	3
0,278210482	0	1	2	8	6	4	24-janv-72		.	21-mars-12	1	247	21-mars-12	1	247	17-oct-12	1		03-Apr-13	1
0,520132411	0	1	2	8	6	4	16-Jun-56		.	16-mars-11	3	186
0,513935557	0	1	2	8	6	4	19-sept-74		.	22-Aug-11	2
0,793104589	0	1	2	8	6	4	05-Jul-62		.	17-Aug-11	2		17-Aug-11	2		14-mars-12	3	334	29-Aug-12	3		13-Feb-13	3		07-Aug-13	3
0,874892416	0	1	2	8	6	4	20-Aug-58		.	10-nov-10	3		10-nov-10	3					2-nov-11	3		23-May-12	3		7-nov-12	3
0,904844086	0	1	2	8	6	4	13-Jul-82		.	28-Dec-11	4		28-Dec-11	4		27-Jun-12	4	77	23-janv-13	4		12-Jun-13	4
0,466969622	0	1	2	8	6	4	07-Jul-57		.	10-nov-10	3		10-nov-10	3					18-oct-11	3		02-May-12	3
0,139020756	0	1	2	8	6	4	07-Jul-71		.	07-Aug-13	4		07-Aug-13	4
0,601402975	0	1	2	8	6	4	16-Feb-52		.	24-Aug-11	2	422
0,372087086	1	1	2	8	6	4	11-Feb-67		.	16-mars-11	3		16-mars-11	3				525	11-Apr-12	3		26-sept-12	3					21-Aug-13	3
0,712093612	1	1	2	8	6	4	20-May-51		.	28-sept-11	3	265	28-sept-11	3	265
0,32452179	1	1	2	8	6	4	28-May-56		.	29-May-13	3		29-May-13	3
0,790048836	0	2	2	1	6	4	2-nov-48		.	27-sept-11	2		18-Jul-12	2	342	30-janv-13	2		07-Aug-13	2
0,320965649		1	7	2	4	.	26-oct-67		.	28-Feb-08	1		28-Feb-08	1																							23-mars-12	1
0,210556344	0	1	1	1	0	0	22-May-99		.	20-Aug-09	3		20-Aug-09	3																	10-sept-12	3		25-Feb-13	3
0,017207673	0	1	1	1	0	0	1-sept-98		.	20-Aug-10	3		20-Aug-10	3											27-Aug-12	3		11-Feb-13	3		29-Jul-13	3
0,121852868	0	1	1	1	0	0	13-nov-02		.	02-Jul-12	3		02-Jul-12	3					29-Jul-13	3	589
0,247526765	1	1	1	1	0	0	29-Jul-05		.	23-sept-09	3		23-sept-09	3																				22-Apr-13	3
0,256685442	1	1	1	1	0	0	11-May-97		.	9-mars-12	3		9-mars-12	3
0,788138477	0	1	2	1	0	0	06-Jun-06		.	05-Feb-09	3		05-Feb-09	3																				16-Jul-12	3					29-Jul-13	3
0,753605574	0	1	1	8	0	0	18-Dec-09		.	4-nov-10	3		4-nov-10	3														06-May-13	3
0,913845135	1	1	1	8	0	0	21-mars-07		.	27-Aug-10	3		27-Aug-10	3														28-janv-13	3
0,6814549	1	1	1	8	0	0	08-Aug-04		.	07-May-12	3		07-May-12	3
0,207320407	1	1	1	8	0	0	20-Jun-95		.	24-sept-12	3		24-sept-12	3		08-Apr-13	3
0,676814107	0	1	2	8	0	0	25-Feb-07		.	25-Feb-13	2	247	25-Feb-13	2	247
0,002026452	0	1	2	8	0	0	17-Jul-01		.	11-mars-13	3		11-mars-13	3
0,644454176	1	1	2	8	0	0	08-May-05		.	4-nov-10	3		4-nov-10	3										988	22-oct-12	4		08-Apr-13	4
0,99496822	1	1	2	8	0	0	11-mars-11		.	11-Feb-13	4		11-Feb-13	4
0,238891195	1	1	2	8	0	0	25-Dec-05		.	29-mars-11	4	68	29-mars-11	4	68	25-oct-11	4		03-Apr-12	4	756				09-Apr-13	4
0,6507608	0	2	2	1	0	0	28-Jul-08		.	03-Dec-12	4	376	03-Dec-12	4	376	01-Jul-13	4
0,568039122	1	1	2	1	2	1	05-Aug-69		.	03-Dec-12	3		03-Dec-12	3		01-Jul-13	3
0,336018913	0	1	1	1	4	1	20-May-62		.	28-Feb-08	3		28-Feb-08	3																							9-mars-12	3		24-sept-12	3		25-mars-13	3	286
0,336816246	0	1	1	2	4	1	23-nov-74		.	14-mars-09	3		14-mars-09	3																	9-mars-12	3		24-sept-12	3		25-Feb-13	3
0,670278512	1	1	1	2	4	1			.	21-May-12	2	66	17-Jun-13	2
0,922920145	1	1	2	8	4	1			.	29-mars-12	2		29-mars-12	2		10-sept-12	2
0,1371838	0	1	1	1	5	1	12-Jul-62		.	16-Jul-12	3		16-Jul-12	3		17-Dec-12	3		17-Jun-13	3
0,513035473	0	1	1	1	5	1	08-Feb-75		.	05-Feb-08	3		05-Feb-08	3																										16-Jul-12	3	569				15-Jul-13	3
0,587605026	0	1	1	1	5	1	03-Apr-74		.	16-Jul-12	4		16-Jul-12	4					29-Jul-13	4
0,506685303	0	1	1	1	5	1	26-Feb-82		.	9-mars-12	3		9-mars-12	3					11-mars-13	3		26-Aug-13	3
0,925148444	0	1	2	1	5	1	9-oct-81		.	04-Apr-09	3		04-Apr-09	3																				10-sept-12	3		22-Apr-13	3
0,891621532	0	1	2	1	5	1	11-Jun-61		.	17-Dec-12	3		17-Dec-12	3
0,98107624	0	1	2	1	5	1	9-nov-83		.	9-mars-12	3		9-mars-12	3					11-mars-13	3
0,604064342	0	1	1	8	5	1	23-Apr-87		.	22-oct-12	3		22-oct-12	3		25-mars-13	3
0,054888454	0	1	1	8	5	1	11-Jun-61		.	27-Aug-10	3		27-Aug-10	3											24-sept-12	3
0,012004713	0	1	1	1	6	1	02-Apr-58		.	06-Dec-06	3		06-Dec-06	3																																07-May-12	3		19-nov-12
0,476930258	0	1	1	1	6	1	30-Jul-56		.	4-nov-10	3		4-nov-10	3								07-May-12	3	533	19-nov-12	3		06-May-13	3
0,688064549	1	1	1	1	6	1	24-Dec-71		.	19-nov-12	3		19-nov-12	3		20-May-13	3
0,124166682	0	1	2	1	6	1	12-janv-63		.	4-nov-10	3		4-nov-10	3
0,939374383	0	1	2	1	6	1	24-Feb-78		.	26-mars-09	3		26-mars-09	3																				24-sept-12	3		22-Apr-13	3
0,173183451	0	1	2	8	6	1	25-Dec-85		.	06-May-13	2		06-May-13	2
0,148710044	0	1	2	8	6	1	1-nov-73		.	30-Jul-12	3		30-Jul-12	3		14-janv-13	3	127	01-Jul-13	3
0,820919119	0	1	2	8	6	1	3-nov-61		.	10-Jun-11	3		10-Jun-11	3
0,550460517	0	1	2	8	6	1	1-janv-71		.	17-Jun-13	2		17-Jun-13	2
0,942652594	0	1	2	8	6	1	08-Aug-63		.	2-sept-10	3		2-sept-10	3								9-mars-12	3		27-Aug-12	3
0,330498303	0	1	1	1	1	2	03-Apr-57		.	11-oct-11	3		11-oct-11	3								06-May-13	3
0,754963844	0	1	1	8	2	2	05-May-79		.	4-nov-10	3		4-nov-10	3								14-May-12	3	717	03-Dec-12	3		22-Apr-13	3
0,175571578	1	1	1	1	4	2	01-Apr-49		.	26-mars-11	3		26-mars-11	3					9-mars-12	3		10-sept-12	3		25-mars-13	3
0,996970546	1	1	1	1	4	2	15-Aug-47		.	10-nov-09	3		10-nov-09	3														14-May-12	3	311	5-nov-12	3		22-Apr-13	3
0,226255174	1	1	1	2	4	2	08-Aug-77		.	07-May-12	1	94
0,364122207	1	1	2	6	4	2	13-janv-72		.	9-mars-12	3		9-mars-12	3		10-sept-12	3		25-mars-13	3
0,326439564	0	1	2	8	4	2	15-Jun-49		.	23-oct-08	4		23-oct-08	4																										20-May-13	4
0,557110598	1	1	2	8	4	2	02-May-70		.	03-May-11	3		03-May-11	3					03-Apr-12	3		22-oct-12	3		06-May-13	3	644
0,969359478	1	1	2	8	4	2	07-Jul-72		.	21-May-12	1	86
0,036303293	0	1	1	1	5	2	1-janv-82		.	4-nov-10	3		4-nov-10	3
0,666134819	0	1	1	1	5	2	26-janv-86		.	4-nov-10	3		4-nov-10	3								07-May-12	3		19-nov-12	3		06-May-13	3
0,486989495	0	1	1	1	5	2	06-Jul-66		.	20-Aug-09	3		20-Aug-09	3																	10-sept-12	3		25-Feb-13	3
0,470130599	0	1	1	1	5	2	03-Jun-74		.	12-nov-09	3		12-nov-09	3
0,285698781	1	1	1	1	5	2	10-janv-67		.	15-janv-07	3		15-janv-07	3
0,322445674	1	1	1	1	5	2	15-Jun-71		.	07-May-12	3		07-May-12	3		22-oct-12	3		03-Jun-13	3
0,586221572		1	1	1	5	2	22-Jun-88		.	9-mars-12	3		9-mars-12	3
0,041348019		1	1	1	5	2			.	20-Aug-09	3		20-Aug-09	3														9-mars-12	3		20-Aug-12	3
0,825742576	0	1	2	1	5	2	02-May-57		.	26-mars-09	3		26-mars-09	3																	23-Apr-12	3		24-sept-12	3		11-mars-13	3
0,750692904	0	1	2	1	5	2	9-sept-83		.	03-Dec-12	2		03-Dec-12	2		03-Jun-13	2
0,594187081	0	1	2	1	5	2	15-Jun-54		.	26-Jun-08	3		26-Jun-08	3																							18-Jun-12	3		17-Dec-12	3		03-Jun-13	3
0,380697318	0	1	2	1	5	2	1-janv-74		.	18-Jun-12	1		18-Jun-12	1					01-Jul-13	3
0,067049682	0	1	2	1	5	2	28-sept-73		.	25-Apr-12	3		25-Apr-12	3		22-oct-12	3		08-Apr-13	3	488
0,646581575	1	1	2	1	5	2	01-Jun-70		.	03-Dec-12	3	125	03-Dec-12	3	125	17-Jun-13	3
0,907230392	1	1	2	1	5	2	15-Jun-52		.	19-nov-12	3	232	19-nov-12	3	232	17-Jun-13	3
0,43358743		1	2	1	5	2	07-Jul-73		.	31-Dec-12	2		31-Dec-12	2		15-Jul-13	3
0,589515298	0	1	1	8	5	2	12-Dec-68		.	20-Aug-09	3		20-Aug-09	3														9-mars-12	3					25-Feb-13	3	643
0,369623392	0	1	1	8	5	2	10-Dec-79		.	4-oct-11	3		4-oct-11	3					24-sept-12	3		11-mars-13	3
0,286018124	0	1	1	8	5	2	8-nov-67		.	02-Jul-12	3		02-Jul-12	3		14-janv-13	3		01-Jul-13	3
0,977102869	0	1	1	8	5	2	15-Jun-74		.	9-mars-12	3		9-mars-12	3
0,974890109	0	1	1	8	5	2	15-sept-80		.	20-Aug-10	3		20-Aug-10	3								17-Feb-12	3		27-Aug-12	3		11-Feb-13	3		29-Jul-13	3
0,328133539	1	1	1	8	5	2	24-Jul-72		.	26-mars-09	3		26-mars-09	3																				24-sept-12	3		08-Apr-13	3
0,294168651	1	1	1	8	5	2	23-Feb-81		.	29-Jul-13	2	253	29-Jul-13	2	253
0,135688617		1	1	8	5	2	20-Aug-47		.	9-mars-12	2		9-mars-12	2
0,244287936	0	1	2	8	5	2	26-Jun-70		.	9-sept-10	3		9-sept-10	3														11-mars-13	3
0,486122648	0	1	1	1	6	2	6-oct-64		.	20-Aug-09	3		20-Aug-09	3														9-mars-12	3					11-mars-13	3
0,648113867	0	1	1	1	6	2	03-Feb-73		.	05-Feb-09	3		05-Feb-09	3																				30-Jul-12	3		14-janv-13	3
0,714660109	0	1	1	1	6	2			.	9-mars-12	3		9-mars-12	3
0,171798362	0	1	1	1	6	2	09-May-83		.	11-oct-10	3		11-oct-10	3											22-oct-12	3		06-May-13	3
0,035000103	1	1	1	1	6	2	24-Apr-74		.	25-mars-13	3		25-mars-13	3
0,800060488	1	1	1	1	6	2	05-Jul-82		.	24-sept-12	3		24-sept-12	3
0,399697361	1	1	1	1	6	2	4-nov-84		.	16-Jul-12	3		16-Jul-12	3		11-Feb-13	3		29-Jul-13	3
0,984566609	1	1	1	1	6	2	01-Jun-57		.	17-Dec-12	3		17-Dec-12	3		03-Jun-13	3
0,409923794	1	1	1	1	6	2	15-Apr-52		.	07-May-12	3		07-May-12	3		19-nov-12	3		06-May-13	3
0,406452851	1	1	1	1	6	2	25-Jun-77		.	16-sept-10	3		16-sept-10	3											27-Aug-12	3		25-Feb-13	3
0,917727775	1	1	1	1	6	2	16-Jul-52		.	15-Jun-07	3		15-Jun-07	3																													18-Jun-12	3		17-Dec-12	3		03-Jun-13
0,950300614		1	1	1	6	2	02-Jul-41		.	10-sept-12	3		10-sept-12	3		25-Feb-13	3
0,334723606	0	1	2	1	6	2	10-Jun-72		.	16-sept-10	3		16-sept-10	3											27-Aug-12	3
0,751945281	0	1	2	1	6	2			.	26-mars-09	3		26-mars-09	3																	7-mars-12	3					11-mars-13	3
0,605426719	0	1	2	1	6	2	13-Jun-83		.	16-Jul-12	3		16-Jul-12	3		31-Dec-12	3		17-Jun-13	3
0,322275631	0	1	2	1	6	2	23-mars-93		.	20-Aug-09	3		20-Aug-09	3																	27-Aug-12	3
0,699697465	0	1	2	1	6	2	10-mars-77		.	4-nov-10	3		4-nov-10	3														06-May-13	3
0,987851628	0	1	2	1	6	2	14-Dec-77		.	17-Dec-12	3		17-Dec-12	3		03-Jun-13	3
0,174902416	1	1	2	1	6	2	11-Dec-56		.	05-Feb-09	3		05-Feb-09	3																							25-Feb-13	3
0,003741033	1	1	2	1	6	2	02-Jun-56		.	02-Jul-12	3		02-Jul-12	3		14-janv-13	3		01-Jul-13	3
0,226939339	0	1	2	3	6	2	05-Dec-76		.	03-Jun-13	2	79	03-Jun-13	2	79
0,408062123	0	1	1	8	6	2	10-oct-81		.	29-nov-10	2		29-nov-10	2											5-nov-12	2
0,077285225	0	1	1	8	6	2	5-mars-52		.	7-mars-12	3	347	7-mars-12	3	347	28-Aug-12	3		11-mars-13	3
0,283240397	0	1	1	8	6	2	06-Aug-76		.	21-Jul-11	3		21-Jul-11	3								14-janv-13	3
0,750522509	1	1	1	8	6	2	19-janv-56		.	7-nov-10	3		7-nov-10	3											19-nov-12	3		06-May-13	3
0,351907095	1	1	1	8	6	2	15-Jul-67		.	4-nov-10	3		4-nov-10	3								07-May-12	3	1007	03-Dec-12	3		22-Apr-13	3
0,419371224	1	1	1	8	6	2	02-Feb-51		.	21-May-12	3		21-May-12	3					20-May-13	3
0,290165072	1	1	1	8	6	2	25-Dec-54		.	9-sept-10	3		9-sept-10	3											10-sept-12	3		25-mars-13	3
0,260897323		1	1	8	6	2			.	9-mars-12	3		9-mars-12	3					11-mars-13	3
0,005913924	0	1	2	8	6	2	11-oct-76		.	20-May-13	3		20-May-13	3
0,068530269	0	1	2	8	6	2	02-Feb-70		.	28-janv-13	3	372	28-janv-13	3	372	01-Jul-13	3
0,40796363	0	1	2	8	6	2	19-Feb-70		.	29-nov-10	2		29-nov-10	2														03-Jun-13	2
0,548867767	0	1	2	8	6	2	6-janv-76		.	25-Feb-13	2		25-Feb-13	2		29-Jul-13	3
0,135129282	0	1	2	8	6	2	20-Apr-77		.	26-Jul-10	2		26-Jul-10	2														14-janv-13	3		29-Jul-13	3
0,357698876	0	1	2	8	6	2	05-Aug-63		.	30-Jul-12	3		30-Jul-12	3		11-Feb-13	3
0,804777599	0	1	2	8	6	2	09-Aug-91		.	6-mars-13	3	162	6-mars-13	3	162
0,356716567	0	1	2	8	6	2	03-Jun-87		.	04-Jun-12	2		04-Jun-12	2					01-Jul-13	3
0,768502825	0	1	2	8	6	2	11-oct-59		.	21-May-12	3		21-May-12	3
0,949270765	0	1	2	8	6	2	3-janv-89		.	5-nov-12	3		5-nov-12	3		06-May-13	3
0,725245851	0	1	2	8	6	2			.	25-janv-13	2		25-janv-13	2		29-Jul-13	3
0,694998867	0	1	2	8	6	2	04-Apr-75		.	28-janv-13	2		28-janv-13	2
0,605442408	0	1	2	8	6	2	01-Jun-94		.	19-Aug-10	3		19-Aug-10	3								9-mars-12	3					28-janv-13	3
0,125709615	0	1	2	8	6	2	1-sept-73		.	01-May-09	3		01-May-09	3																				19-nov-12	3
0,607134267	0	1	2	8	6	2	07-Dec-81		.	17-Dec-12	3		17-Dec-12	3		15-Jul-13	3
0,728935374	0	1	2	8	6	2	26-Apr-70		.	20-Aug-09	3		20-Aug-09	3														9-mars-12	3					11-mars-13	3
0,124934419	0	1	2	8	6	2	29-mars-70		.	22-Apr-13	3		22-Apr-13	3
0,495772469	0	1	2	8	6	2	10-sept-69		.	05-Feb-09	3		05-Feb-09	3																							14-janv-13	3
0,571487919	0	1	2	8	6	2	18-Jun-74		.	4-nov-10	3		4-nov-10	3								07-May-12	3	693	22-oct-12	3		08-Apr-13	3
0,355347745	0	1	2	8	6	2			.	20-May-13	2		20-May-13	2
0,003429065	0	1	2	8	6	2	05-Feb-62		.	26-mars-09	3		26-mars-09	3																	9-mars-12	3	971	10-sept-12	3		25-mars-13	3	781
0,320822618	0	1	2	8	6	2	15-Jun-74		.	15-Jun-10	3		25-mars-13	3	215
0,352456876	0	1	2	8	6	2	08-Aug-77		.	5-nov-12	2	66	5-nov-12	2	66	03-Jun-13	2
0,514433685	0	1	2	8	6	2	03-Aug-73		.	19-nov-12	2		19-nov-12	2		17-Jun-13	2
0,864310776	0	1	2	8	6	2	02-May-62		.	02-May-12	3	34	02-May-12	3	34	19-nov-12	3		06-May-13	3
0,356001414	0	1	2	8	6	2	13-May-63		.	20-Aug-09	1		20-Aug-09	1																	27-Aug-12	3
0,219422388	0	1	2	8	6	2	9-nov-59		.	23-oct-08	3		23-oct-08	3																				07-May-12	3		24-sept-12	3		06-May-13	3
0,632477409	1	1	2	8	6	2	10-nov-63		.	23-Aug-10	3		23-Aug-10	3								9-mars-12	3		10-sept-12	3		11-Feb-13	3
0,397728753	1	1	2	8	6	2	05-Feb-66		.	29-nov-10	3		29-nov-10	3								07-May-12	3	521	5-nov-12	3
0,130246543	1	1	2	8	6	2	03-Jul-56		.	30-Aug-10	3		30-Aug-10	3
0,890987909	1	1	2	8	6	2	14-sept-57		.	14-May-12	3		14-May-12	3		22-oct-12	3		03-Jun-13	3
0,405943064	1	1	2	8	6	2	15-Jun-56		.	14-Dec-11	3		14-Dec-11	3
0,271277523	1	1	2	8	6	2	7-mars-72		.	18-Jun-12	3		18-Jun-12	3		17-Dec-12	3		01-Jul-13	3
0,863754561	1	1	2	8	6	2	01-Jun-67		.	4-nov-10	3		4-nov-10	3													833	22-Apr-13	3
0,171798534	1	1	2	8	6	2	1-janv-68		.	8-oct-12	3	12	8-oct-12	3	12	06-May-13	3
0,572299617	1	1	2	8	6	2	25-May-84		.	11-oct-10	3		11-oct-10	3
0,562876652	1	1	2	8	6	2	21-mars-64		.	18-Jun-10	3		18-Jun-10	3											18-Jun-12	3		17-Dec-12	3		01-Jul-13	3
0,144052132	1	1	2	8	6	2	11-Jun-45		.	16-sept-10	2		16-sept-10	2								9-mars-12	2		27-Aug-12	2		25-Feb-13	3
0,834131265	1	1	2	8	6	2			.	17-oct-11	2	157	17-oct-11	2	157				22-oct-12	2		08-Apr-13	3
0,539239337	1	1	2	8	6	2	25-Feb-52		.	26-mars-09	3		26-mars-09	3																				27-Aug-12	3	96	22-Apr-13	3
0,645881328	1	1	2	8	6	2	8-sept-50		.	21-Apr-13	3		21-Apr-13	3
0,037396158	1	1	2	8	6	2	20-sept-88		.	11-Feb-13	2	124	11-Feb-13	2	124
0,722873524	1	1	2	8	6	2	10-Aug-81		.	8-oct-12	3		8-oct-12	3		06-May-13	3
0,796321476		2	2	8	6	2			.	16-Jul-12	3		16-Jul-12	3					29-Jul-13	3
0,509481108	0	1	1	2	4	2			.	19-oct-10	1		19-oct-10	1											22-oct-12	3		08-Apr-13	3
0,588758295	1	1	1	2	4	2	4-mars-78		.	10-Jun-11	3		10-Jun-11	3
0,346350069		1	7	2	4	2			.	23-oct-08	3		23-oct-08	3																							5-nov-12	3		08-Apr-13	3	577
0,301780426	1	1	7	8	4	2	25-Jun-77		.	16-Jun-11	3		16-Jun-11	3
0,325473252		1	1	1	5	2			.	9-mars-12	3		9-mars-12	3
0,23509954	0	1	1	1	1	3			.	9-mars-12	3		9-mars-12	3
0,32343189	0	1	1	3	4	3	16-May-98		.	12-nov-09	3		12-nov-09	3														07-May-12	3	999	22-oct-12	3		03-Jun-13	3
0,521756787	0	1	1	1	5	3	04-Aug-10		.	9-mars-12	3		9-mars-12	3
0,736634135	0	1	1	1	5	3	15-Jul-98		.	23-Jun-07	3		23-Jun-07	3																													02-Jul-12	3					15-Jul-13
0,572142442	0	1	1	1	5	3	06-Jun-82		.	02-Jul-12	3		02-Jul-12	3		17-Dec-12	3		29-Jul-13	3
0,871574743	0	1	1	1	5	3	03-Dec-95		.	26-mars-09	3		26-mars-09	3																				24-sept-12	3		11-mars-13	3
0,257942271	0	1	1	1	5	3	23-Jun-60		.	26-Jul-10	3		26-Jul-10	3														14-janv-13	3		01-Jul-13	3
0,290603963	1	1	1	1	5	3			.	04-Apr-11	3		04-Apr-11	3					24-mars-12	3
0,428223371	0	1	2	1	5	3	06-Jun-62		.	19-nov-12	3	172	19-nov-12	3	172	03-Jun-13	3
0,543373867	1	1	2	1	5	3	03-Aug-05		.	29-nov-10	3		29-nov-10	3														20-May-13	3
0,288279017	1	1	2	1	5	3	4-oct-94		.	13-nov-09	3		13-nov-09	3																	5-nov-12	3		20-May-13	3
0,487673949	0	1	1	8	5	3	06-May-62		.	15-Jun-08	3
0,582537966	0	1	1	8	5	3	15-May-80		.	16-sept-10	3		16-sept-10	3											24-sept-12	3		11-mars-13	3
0,347150304	0	1	2	8	5	3	25-Dec-99		.	23-oct-08	3		23-oct-08	3																							24-sept-12	3		06-May-13	3
0,472584213		1	2	8	5	3	16-May-85		.	03-Dec-12	2		03-Dec-12	2
0,596967528	0	1	1	1	6	3	10-nov-68		.	22-oct-08	3		22-oct-08	3																				07-May-12	3		24-sept-12	3		06-May-13	3
0,611713988	0	1	1	1	6	3	04-Feb-66		.	16-Jul-12	2		16-Jul-12	2					15-Jul-13	3
0,853473259	0	1	1	1	6	3	10-Jun-00		.	14-Feb-09	3		14-Feb-09	3																							11-mars-13	3
0,029245004	0	1	1	1	6	3	3-janv-62		.	26-mars-09	3		26-mars-09	3																							11-mars-13	3	600
0,292420987	1	1	1	1	6	3	29-oct-02		.	18-Jun-12	3		18-Jun-12	3		17-Dec-12	3		17-Jun-13	3
0,822764258	0	1	2	1	6	3	02-Apr-02		.	21-May-12	3		21-May-12	3		19-nov-12	3		06-May-13	3
0,960703705	0	1	2	1	6	3	26-janv-92		.	19-Jun-09	3		20-Aug-09	3
0,313323874	0	1	1	8	6	3	25-Apr-85		.	17-Jun-13	3		17-Jun-13	3
0,207497301	0	1	1	8	6	3	20-sept-63		.	23-oct-08	3		23-oct-08	3
0,464291165	0	1	1	8	6	3	25-Jul-56		.	16-Jul-12	3		16-Jul-12	3					15-Jul-13	3
0,044124447	0	1	1	8	6	3	26-oct-86		.	23-oct-10	3		23-oct-10	3								07-May-12	3	44	8-oct-12	3		08-Apr-13	3
0,662271741	1	1	1	8	6	3	02-Feb-82		.	9-mars-12	3		9-mars-12	3
0,473627375	1	1	1	8	6	3	05-May-85		.	9-mars-12	3		9-mars-12	3
0,574153428	1	1	1	8	6	3	3-nov-83		.	9-mars-12	3		9-mars-12	3
0,597543905	0	1	2	8	6	3	9-sept-91		.	29-nov-10	3		29-nov-10	3											03-Dec-12	3		20-May-13	3
0,915957236	0	1	2	8	6	3	03-Jul-81		.	26-Jul-10	3		26-Jul-10	3														11-Feb-13	3
0,576098478	0	1	2	8	6	3	09-Dec-73		.	11-oct-10	3		11-oct-10	3										447				08-Apr-13	3
0,022968564	0	1	2	8	6	3	8-janv-91		.	26-Jun-08	3		26-Jun-08	3																													01-Jul-13	3
0,875696419	0	1	2	8	6	3	09-Feb-87		.	21-May-12	3	288	21-May-12	3	288	22-oct-12	3		20-May-13	3	778
0,689120103	1	1	2	8	6	3	23-Feb-60		.	16-Aug-10	3		16-Aug-10	3														11-mars-13	3		29-Jul-13	3
0,650824902	0	1	2	8	1	4			.	01-Jul-13	3		01-Jul-13	3
0,847476074	1	1	2	8	2	4	3-mars-80		.	13-sept-11	3	260	13-sept-11	3	260	9-mars-12	3		10-sept-12	3		25-Feb-13	3
0,764753004	0	1	1	1	4	4	12-sept-64		.	26-mars-09	3		26-mars-09	3																	9-mars-12	3		10-sept-12	3		25-Feb-13	3
0,547083918	0	1	1	2	4	4	11-Jul-56		.	06-Feb-09	3		06-Feb-09	3																							14-janv-13	3
0,1968609	0	1	1	8	4	4	29-Dec-62		.	23-oct-08	3		23-oct-08	3																				21-May-12	3	442	19-nov-12	3		06-May-13	3
0,884022263	0	1	1	8	4	4	27-Jul-71		.	10-Jun-11	3		10-Jun-11	3
0,917821674	0	1	1	1	5	4			.	11-janv-10	4		11-janv-10	4														16-Jul-12	4					15-Jul-13	4
0,980114306	0	1	1	1	5	4	14-oct-75		.	20-mars-09	3		20-mars-09	3																							25-mars-13	3
0,965497298	0	1	1	1	5	4	28-Dec-77		.	30-Jul-12	2		30-Jul-12	2				270
0,55428724	0	1	1	1	5	4	01-Jul-62		.	11-oct-10	3		11-oct-10	3											10-sept-12	3		25-mars-13	3	1092
0,111958141	0	1	1	1	5	4			.	02-Jul-12	3		02-Jul-12	3					01-Jul-13	3
0,178644409	0	1	1	1	5	4	15-Jul-61		.	19-nov-12	3		19-nov-12	3		17-Jun-13	3
0,753712121	0	1	1	1	5	4	02-Dec-58		.	23-oct-08	3		23-oct-08	3																							19-nov-12	3		06-May-13	3
0,619452977	1	1	1	1	5	4	15-Aug-55		.	20-oct-11	2		20-oct-11	2				332	24-sept-12	3		06-May-13	3
0,968613735	0	1	2	1	5	4	11-sept-60		.	16-Jul-12	3		16-Jul-12	3		31-Dec-12	3		15-Jul-13	3
0,36904192	0	1	2	1	5	4	02-Apr-29		.	27-Aug-12	3		27-Aug-12	3
0,271937325	0	1	2	1	5	4	15-janv-72		.	05-Feb-09	3		05-Feb-09	3																				16-Jul-12	3		28-janv-13	3		15-Jul-13	3
0,495422814	0	1	2	1	5	4	22-Jun-57		.	14-May-12	3		14-May-12	3		5-nov-12	3		22-Apr-13	3
0,812513174	0	1	2	1	5	4	07-May-74		.	16-Jul-12	3		16-Jul-12	3		14-janv-13	3		01-Jul-13	3
0,799391903	0	1	2	1	5	4	1-janv-56		.	29-nov-10	3		29-nov-10	3											03-Dec-12	3		20-May-13	3
0,440748048	0	1	1	8	5	4	6-sept-64		.	02-Dec-10	3		02-Dec-10	3								14-May-12	3		19-nov-12	3		20-May-13	3
0,428085801	0	1	1	8	5	4	28-Jul-79		.	14-May-12	3		18-Jun-12	3		31-Dec-12	3	347
0,950421457	0	1	1	8	5	4	27-Jul-71		.	19-nov-12	2		19-nov-12	2		27-Apr-13	2
0,429851726	0	1	2	8	5	4	21-Apr-51		.	19-nov-12	3		19-nov-12	3		06-May-13	3
0,772863214	1	1	2	8	5	4	05-Jun-77		.	9-mars-12	3		9-mars-12	3		24-sept-12	3		11-mars-13	3
0,993021414	0	1	1	1	6	4	24-Apr-59		.	11-Aug-10	4		11-Aug-10	4								9-mars-12	4					14-janv-13	4
0,274866016	0	1	1	1	6	4	02-Jun-42		.	03-Dec-12	2		03-Dec-12	2		17-Jun-13	3
0,871231654	0	1	1	1	6	4	15-Jun-49		.	16-sept-10	3		16-sept-10	3											24-sept-12	3		25-mars-13	3
0,395754638	0	1	1	1	6	4	10-mars-61		.	05-Feb-09	3		05-Feb-09	3																				16-Jul-12	3		25-Feb-13	3	928
0,383949192	0	1	1	1	6	4			.	16-Jul-12	3		16-Jul-12	3					15-Jul-13	3
0,520035149	0	1	2	1	6	4	09-Aug-52		.	18-Jun-12	3		18-Jun-12	3		17-Dec-12	3		03-Jun-13	3	529
0,799845664	0	1	2	1	6	4	22-Aug-58		.	15-Dec-04	3		15-Dec-04	3
0,356024109	0	1	1	8	6	4	03-Dec-52		.	29-nov-10	3		29-nov-10	3
0,004326214	0	1	1	8	6	4	24-Aug-63		.	26-Feb-08	3		26-Feb-08	3																										28-Jul-12	3		11-mars-13	3
0,749401356	0	1	2	8	6	4	6-nov-56		.	10-sept-12	2		10-sept-12	2		08-Apr-13	3
0,425438734	0	1	2	8	6	4	04-May-58		.	03-Jun-13	2		03-Jun-13	2
0,346657242	0	1	2	8	6	4	2-mars-45		.	12-Feb-09	3		12-Feb-09	3																							11-Feb-13	3		29-Jul-13	3
0,551529296	0	1	2	8	6	4	10-Aug-65		.	23-oct-08	3		23-oct-08	3																				21-May-12	3	1074				08-Apr-13	3
0,883457991	0	1	2	8	6	4	21-sept-74		.	10-sept-12	3		10-sept-12	3		08-Apr-13	3
0,657561806	0	1	2	8	6	4	13-Dec-67		.	17-Dec-12	2		17-Dec-12	2		15-Jul-13	3
0,133628395	0	1	2	8	6	4	25-oct-73		.	16-sept-10	4		16-sept-10	4											10-sept-12	4		25-Feb-13	4
0,027734905	0	1	2	8	6	4			.	2-nov-10	3		2-nov-10	3								21-May-12	3		5-nov-12	3		22-Apr-13	3
0,30613225	0	1	2	8	6	4	04-Jun-58		.	26-mars-09	2		26-mars-09	2																				22-oct-12	3		11-mars-13	3
0,137243943	0	1	2	8	6	4	10-Jun-69		.	16-sept-10	3		16-sept-10	3														08-Apr-13	3		26-Aug-13	3
0,422244766	0	1	2	8	6	4	02-Apr-52		.	12-mars-08	3		12-mars-08	3																							9-mars-12	3		27-Aug-12	3
0,040807301	0	1	2	8	6	4	05-Jun-57		.	17-Jun-13	2		17-Jun-13	2
0,205141433	0	1	2	8	6	4	12-Aug-66		.	12-oct-11	2		12-oct-11	2					24-sept-12	3		06-May-13	3
0,231492249	0	1	2	8	6	4	20-oct-79		.	22-Apr-13	3		22-Apr-13	3
0,540806569	0	1	2	8	6	4	20-Aug-62		.	29-sept-11	3		29-sept-11	3								11-mars-13	3
0,16614162	1	1	2	8	6	4	24-Apr-39		.	11-janv-10	3		11-janv-10	3
0,512013976	1	1	2	8	6	4	30-Jul-43		.	11-Feb-13	2		11-Feb-13	2
0,444104387	1	1	2	8	6	4	15-nov-59		.	19-nov-12	2		19-nov-12	2		17-Jun-13	3
0,232610373	0	1	2	8	0	0	29-Dec-07	31-Jul-12	5	29-Dec-11	4		29-Dec-11	4					14-janv-13	4		01-Jul-13	4
0,098137119	0	1	2	8	6	2	05-Jun-55	10-May-12	5	29-mars-12	2	254	29-mars-12	2	254	10-sept-12	2		08-Apr-13	3
0,913896834	1	1	1	1	6	.			.	15-Apr-10	3		15-Apr-10	3
0,867072934	0	1	1	1	0	0	28-mars-02		.	30-Aug-10	3		30-Aug-10	3							1465				23-Aug-12	3		07-Feb-13	3		09-Aug-13	3
0,122359108	0	1	1	1	0	0	12-oct-04		.	8-nov-10	3		8-nov-10	3					10-nov-11	4	863	10-May-12	4	685	29-nov-12	4
0,488865315	0	1	1	1	0	0	19-Apr-02		.	14-Aug-09	3		14-Aug-09	3														19-janv-12	3		03-Aug-12	3		17-janv-13	3		09-Aug-13	3
0,810730658	0	1	1	1	0	0	27-sept-99		.	09-Dec-09	3		09-Dec-09	3								26-May-11	3		17-nov-11	3		05-Jul-12	3					16-May-13	3
0,506275873	0	1	1	1	0	0	26-Jun-91		.	26-nov-09	3		26-nov-09	3													844			673	29-nov-12	3		02-May-13	4
0,348601804	0	1	1	1	0	0	13-mars-02		.	08-Aug-13	2		08-Aug-13	2
0,143388466	0	1	1	1	0	0	04-Jun-02		.	28-Aug-08	3		28-Aug-08	3																				09-Feb-12	3		20-sept-12	3
0,945412591	0	1	1	1	0	0	15-Feb-03		.	02-Feb-12	3	411	21-Jun-12	3		17-janv-13	3		05-Jun-13	3
0,123549612	1	1	1	1	0	0	19-Feb-00		.	19-Feb-09	3		19-Feb-09	3																	15-mars-12	3		03-Aug-12	3		21-Feb-13	3		09-Aug-13	3
0,972901863	1	1	1	1	0	0	05-Jun-09		.	14-Jun-12	2		14-Jun-12	2		10-janv-13	3		27-Jun-13	3
0,738864453	1	1	1	1	0	0	23-Jun-08		.	02-Aug-12	4		02-Aug-12	4		10-janv-13	4		22-Aug-13	4
0,061095756	1	1	1	1	0	0	20-Dec-07		.	09-May-13	3		09-May-13	3
0,224220829	1	1	1	1	0	0	5-sept-06		.	31-Aug-10	3		31-Aug-10	3				1100							20-sept-12	3
0,265167284	1	1	1	1	0	0	28-Feb-99		.	04-Feb-10	3		04-Feb-10	3														30-Aug-12	3		14-Feb-13	3		09-Aug-13	3
0,950565425	1	1	1	1	0	0	15-Jun-06		.	22-nov-10	3		22-nov-10	3								07-Jun-12	3		22-nov-12	3		09-May-13	3
0,110221369	1	1	1	1	0	0	8-mars-09		.	12-May-11	1		12-May-11	1					26-Apr-12	1		6-nov-12	3		23-May-13	3
0,579401531	0	1	2	1	0	0	01-Apr-96		.	29-sept-11	3	151	29-sept-11	3	151	05-Apr-12	3		20-sept-12	3		7-mars-13	3
0,622199138	0	1	2	1	0	0	20-sept-99		.	19-Jul-12	4		19-Jul-12	4		27-Dec-12	4		20-Jun-13	4
0,157068853	0	1	2	1	0	0	1-janv-98		.	24-mars-11	2	259	24-mars-11	2	259				29-mars-12	2		18-oct-12	3		04-Apr-13	3
0,703338865	0	1	2	1	0	0	06-Jul-97		.	29-sept-11	3		29-sept-11	3		12-Apr-12	3		4-oct-12	3		21-mars-13	3
0,59556163	0	1	2	1	0	0	25-nov-01		.	22-Apr-11	2	1187
0,845335759	1	1	2	1	0	0	27-sept-98		.	7-oct-09	3		7-oct-09	3													920	29-mars-12	3		20-sept-12	3		02-May-13	3
0,418640712	1	1	2	1	0	0	18-May-06		.	30-Aug-10	3		30-Aug-10	3								09-Feb-12	3	1024	23-Aug-12	3		07-Feb-13	3		22-Aug-13	3
0,111326826	1	1	2	1	0	0	05-Jul-01		.	10-Jul-08	3		10-Jul-08	3																	23-Jun-11	3					28-Jun-12	3		13-Dec-12	3		09-Aug-13	3
0,905417143	0	1	2	3	0	0	18-Jul-00		.	10-mars-11	4		10-mars-11	4					8-mars-12	4		16-Aug-12	4		07-Feb-13	4		09-Aug-13	4
0,096596679	0	1	2	3	0	0	24-May-12		.	4-oct-12	1		4-oct-12	1
0,520088392	1	1	2	3	0	0	13-May-10		.	26-Apr-12	4	176	26-Apr-12	4	176
0,093407594	1	1	2	3	0	0	16-Jul-11		.	13-Jun-13	3		13-Jun-13	3
0,725002027	0	1	2	6	0	0	25-May-02		.	22-mars-12	3		22-mars-12	3		20-sept-12	3		7-mars-13	3
0,816199408	0	1	2	6	0	0	29-Jun-05		.	27-nov-11	3		27-nov-11	3		17-May-12	3		8-nov-12	3		23-May-13	3
0,804406596	1	1	2	6	0	0	24-Jul-99		.	22-mars-12	3		22-mars-12	3		27-sept-12	3	699	7-mars-13	3
0,721548748	0	1	1	8	0	0	5-janv-11		.	28-Jun-12	1	1584	28-Jun-12	1	1584
0,504594547	0	1	1	8	0	0	26-Feb-96		.	25-Aug-11	3		25-Aug-11	3					23-Aug-12	3		07-Feb-13	3	161	09-Aug-13	3
0,043061393	0	1	1	8	0	0	04-Jul-10		.	2-mars-11	3		2-mars-11	3				416	1-mars-12	3					14-Feb-13	3		01-Aug-13	3
0,50599401	0	1	1	8	0	0	7-sept-06		.	31-May-12	4	156	31-May-12	4	156	22-nov-12	4		30-May-13	4
0,820157172	0	1	1	8	0	0	14-Jul-07		.	14-janv-08	3		14-janv-08	3																										09-Aug-12	3					11-Jul-13	3
0,148752141	1	1	1	8	0	0	15-sept-00		.	28-May-08	4		28-May-08	4																				17-nov-11	4	1134	31-May-12	4	1418	15-nov-12	4		09-May-13	4
0,538357711	1	1	1	8	0	0	28-mars-00		.	28-Aug-08	3		28-Aug-08	3																				15-mars-12	3					21-Feb-13	3		09-Aug-13	3
0,928035011	1	1	1	8	0	0	15-mars-08		.	12-Apr-12	4		12-Apr-12	4		11-oct-12	4
0,739882258		1	1	8	0	0	08-Dec-98		.	24-Feb-11	3		05-Jul-12	3	834	24-janv-13	4
0,839045737	0	1	2	8	0	0	19-mars-02		.	18-Aug-11	3		18-Aug-11	3								14-Feb-13	3		15-Aug-13	3
0,943458882	0	1	2	8	0	0	11-Jun-98		.	11-nov-10	3		11-nov-10	3					24-nov-11	3		03-May-12	3		18-oct-12	3		02-May-13	3
0,483178938	0	1	2	8	0	0	11-oct-00		.	09-Feb-12	3		09-Feb-12	3		23-Aug-12	3	478	7-mars-13	3		09-Aug-13	3
0,866928509	0	1	2	8	0	0	05-Jul-99		.	15-nov-12	3	19	15-nov-12	3	19
0,117718999	0	1	2	8	0	0	21-May-08		.	04-Apr-09	1		04-Apr-09	1
0,520018197	0	1	2	8	0	0	15-mars-02		.	12-May-11	3		12-May-11	3					24-May-12	4		8-nov-12	4		03-May-13	4
0,716013803	0	1	2	8	0	0	25-Jul-93		.	10-Jul-08	3		10-Jul-08	3																				12-janv-12	3		28-Jun-12	3		07-Feb-13	3		09-Aug-13	3
0,474692314	0	1	2	8	0	0	06-Jun-97		.	08-Dec-11	3		08-Dec-11	3		14-Jun-12	3		29-nov-12	3		16-May-13	3
0,726548114	0	1	2	8	0	0	9-sept-00		.	3-sept-09	3		3-sept-09	3														09-Feb-12	3		27-sept-12	3		07-Feb-13	3		22-Aug-13	3
0,155319426	0	1	2	8	0	0	5-sept-05		.	28-Jul-11	4	416	28-Jul-11	4	416										09-Aug-13	4
0,276184149	1	1	2	8	0	0	05-May-04		.	12-May-11	4		12-May-11	4					07-Jun-12	4		1-nov-12	4		19-Apr-13	4
0,326983448	1	1	2	8	0	0	21-Aug-00		.	07-Jul-11	4	167	07-Jul-11	4	167	5-janv-12	4		02-Aug-12	4
0,344987735	1	1	2	8	0	0	10-janv-08		.	10-janv-13	4		10-janv-13	4		11-Jul-13	4
0,616276599	1	1	2	8	0	0	25-nov-04		.	26-nov-09	3		26-nov-09	3																	06-Dec-12	3		03-May-13	3
0,053471786	1	1	2	8	0	0	11-janv-01		.	3-sept-09	3		3-sept-09	3											04-Aug-11	3					09-Aug-12	3		21-mars-13	3		09-Aug-13	3
0,668289576	1	1	2	8	0	0	10-mars-02		.	30-oct-10	3		30-oct-10	3					17-nov-11	3		10-May-12	3		15-nov-12	3		09-May-13	3
0,205138519	1	1	2	8	0	0	21-Feb-10		.	31-May-12	3	574	31-May-12	3	574				27-Jun-13	3
0,594342498	1	1	2	8	0	0	02-May-10		.	26-janv-12	3	1532	26-janv-12	3	1532				17-janv-13	3
0,231100468	1	1	2	8	0	0	18-Jul-99		.	25-Aug-11	3		25-Aug-11	3		26-janv-12	3		6-sept-12	3		13-Feb-13	3	995	09-Aug-13	3
0,280797489	1	1	2	8	0	0	25-Apr-95		.	11-nov-10	3		11-nov-10	3					23-nov-11	3		19-Apr-12	3	452	29-nov-12	3
0,727880681	1	1	2	8	0	0	27-May-09		.	02-Feb-12	3		02-Feb-12	3
0,425759951	1	1	2	8	0	0	02-Dec-09		.	26-janv-12	4		26-janv-12	4		19-Jul-12	4					15-Aug-13	4
0,96162531	1	1	2	8	0	0	20-oct-97		.	26-janv-12	3		26-janv-12	3		31-Jul-12	3		27-Dec-12	3		09-Aug-13	3
0,3482503	1	1	2	8	0	0	12-Dec-97		.	30-Jun-11	4	143	30-Jun-11	4	143	29-Dec-11	4		14-Jun-12	4		10-janv-13	4
0,119835675	0	2	1	8	0	0	15-Jun-04		.	26-Jul-12	2	1263	26-Jul-12	2	1263	3-janv-13	3
0,794563142	1	1	2	1	6	0	11-janv-99		.	09-Feb-12	3	358	09-Feb-12	3	358	6-sept-12	3		07-Feb-13	3		09-Aug-13	3
0,741904336	1	1	2	1	6	0	14-May-01		.	19-Feb-09	3		19-Feb-09	3																	03-Feb-12	3		23-Aug-12	3		07-Feb-13	3		09-Aug-13	3
0,972742931	0	1	1	8	6	0	17-mars-94		.	29-sept-11	3	1022	05-Jul-12	3
0,75205648	1	1	2	8	6	0	2-oct-00		.	29-sept-05	4		29-sept-05	4
0,753569614	0	1	2	1	1	1	15-Apr-76		.	06-Dec-10	3		06-Dec-10	3								10-May-12	3		20-Dec-12	3		04-Jul-13	3
0,403149782	1	1	2	1	1	1	19-nov-77		.	29-mars-12	3		29-mars-12	3		6-sept-12	3		04-Apr-13	3
0,217215348	1	1	2	1	1	1	15-Jun-61		.	06-Dec-12	3		06-Dec-12	3		23-May-13	3
0,001431099	1	1	2	8	1	1	15-Jun-58		.	10-janv-13	2		10-janv-13	2		01-Jul-13	3
0,939316993	1	1	2	8	1	1	03-Jul-60		.	28-Jul-11	3	55
0,32685915	1	1	2	8	1	1	26-Jun-73		.	29-mars-12	2		29-mars-12	2		25-oct-12	2		11-Apr-13	3	49
0,254232579	0	1	1	1	4	1	10-Dec-52		.	4-mars-08	3		4-mars-08	3																							09-Feb-12	3					27-mars-13	3
0,164988599	0	1	1	1	4	1	6-oct-75		.	19-May-11	4
0,206054363	0	1	1	1	4	1	01-Jul-76		.	31-janv-11	3		31-janv-11	3					09-Feb-12	3		26-Jul-12	3					25-Jul-13	3
0,368832927	0	1	1	8	4	1	25-Aug-73		.	10-nov-11	3	219	10-nov-11	3	219				15-nov-12	3		30-May-13	3
0,915951814	0	1	1	8	4	1	11-nov-70		.	28-Jun-12	2		28-Jun-12	2		10-janv-13	2		11-Jul-13	3
0,45564617	1	1	1	8	4	1	06-Jun-79		.	5-janv-12	2	199	5-janv-12	2	199	03-Aug-12	3
0,187080892	0	1	2	8	4	1	17-Feb-75		.	14-sept-09	3		14-sept-09	3														15-mars-12	3		27-sept-12	3		14-mars-13	3
0,68727996	0	1	2	8	4	1	06-Jun-84		.	09-Aug-12	3	209	09-Aug-12	3	209	7-mars-13	3		22-Aug-13	3
0,093574619	0	1	2	1	5	1	2-janv-72		.	22-mars-12	2	244	22-mars-12	2	244	18-oct-12	3		7-mars-13	3
0,407517886	0	1	1	8	5	1	22-Aug-66		.	19-Feb-09	3		19-Feb-09	3																	09-Feb-12	3		6-sept-12	3		21-Feb-13	3
0,304766066	0	1	1	8	5	1	16-Jun-72		.	19-Feb-09	3		19-Feb-09	3																				13-sept-12	3		28-Feb-13	3		15-Aug-13	3
0,243387881	0	1	2	8	5	1	18-May-77		.	20-mars-08	3		20-mars-08	3																						125	05-Apr-12	4		23-Aug-12	4
0,118662745	0	1	2	8	5	1	7-oct-77		.	3-sept-09	3		3-sept-09	3														16-Feb-12	3		30-Aug-12	3		14-Feb-13	3		08-Aug-13	3
0,347236568	1	1	2	8	5	1	20-mars-75		.	25-oct-12	3		25-oct-12	3		23-May-13	3
0,678840999	0	1	1	1	6	1	1-janv-57		.	05-Jul-12	3		05-Jul-12	3					25-Jul-13	3
0,710970506	0	1	1	1	6	1	08-Aug-71		.	05-Apr-12	3		05-Apr-12	3
0,166574457	0	1	1	1	6	1	24-nov-78		.	24-nov-11	4	72	24-nov-11	4	72
0,928651266	0	1	1	1	6	1	06-Feb-74		.	28-Aug-08	3		28-Aug-08	3																				22-mars-12	3		6-sept-12	3		21-mars-13	3
0,648172939	1	1	1	1	6	1	02-Apr-70		.	18-oct-10	4		18-oct-10	4					13-oct-11	4		29-mars-12	4		1-nov-12	4		16-May-13	4
0,473701645	0	1	2	1	6	1	5-oct-85		.	30-Dec-10	3		30-Dec-10	3					21-Dec-11	3		26-Jul-12	3		13-Dec-12	3	426	27-Jun-13	3
0,309371939	0	1	2	1	6	1	2-janv-62		.	30-May-13	3	86	30-May-13	3	86
0,666697698	0	1	2	1	6	1	05-May-64		.	3-sept-09	3		3-sept-09	3													711	09-Feb-12	3		23-Aug-12	3		07-Feb-13	3
0,800003607	1	1	2	1	6	1	04-Feb-71		.	2-mars-10	3		2-mars-10	3														09-Aug-12	3					01-Aug-13	3
0,953411401	1	1	2	1	6	1	07-Dec-64		.	26-nov-09	3		26-nov-09	3											08-Dec-11	3					8-nov-12	3		23-May-13	3
0,090717982	1	1	2	1	6	1	05-Feb-70		.	29-sept-11	3		29-sept-11	3		19-Apr-12	3	141	4-oct-12	3
0,987992883	1	1	2	1	6	1	6-mars-51		.	27-sept-12	1	255	27-sept-12	1	255	25-Apr-13	3
0,255449263	0	1	2	6	6	1	07-Apr-84		.	02-May-13	4	5	02-May-13	4	5
0,140586746	0	1	2	6	6	1	2-janv-61		.	14-sept-10	3		14-sept-10	3							614	05-Apr-12	3		20-sept-12	3	828	7-mars-13	3		15-Aug-13	3
0,304736356	0	1	2	6	6	1	9-sept-87		.	18-Jun-13	3		18-Jun-13	3
0,564162017	0	1	1	8	6	1	18-sept-51		.	10-Jul-08	3		10-Jul-08	3																				29-Dec-11	3		12-Jul-12	3		27-Dec-12	3		11-Jul-13	3
0,845990597	0	1	1	8	6	1	05-May-68		.	14-Apr-11	3	482
0,8490361	0	1	1	8	6	1	1-janv-75		.	3-nov-11	4		3-nov-11	4		12-Apr-12	4		25-oct-12	4		23-May-13	4
0,16289327	0	1	1	8	6	1	01-May-72		.	17-nov-11	2		17-nov-11	2		14-Jun-12	3		29-nov-12	3		23-May-13	3
0,024178601	1	1	1	8	6	1	9-sept-76		.	30-Jul-09	3		30-Jul-09	3													368	19-janv-12	3		02-Aug-12	3	365	17-janv-13	3		01-Aug-13	3
0,435396059		1	1	8	6	1	12-Dec-69		.	14-Jul-11	2	150	14-Jul-11	2	150				12-Jul-12	2		27-Dec-12	3		11-Jul-13	3
0,376392636	0	1	2	8	6	1	10-nov-84		.	19-May-11	3		19-May-11	3
0,067187287	0	1	2	8	6	1	18-mars-62		.	21-Apr-11	3	226	21-Apr-11	3	226			548	12-Apr-12	3
0,944675782	0	1	2	8	6	1	18-Apr-84		.	07-Aug-12	2	66	07-Aug-12	2	66	15-janv-13	3
0,675817706	0	1	2	8	6	1	10-Feb-83		.	14-Jul-11	2	184	14-Jul-11	2	184	12-janv-12	2	400	19-Jul-12	2		3-janv-13	2		20-Jun-13	3
0,066393312	0	1	2	8	6	1	11-sept-74		.	18-Aug-10	3		18-Aug-10	3								26-janv-12	3
0,380248469	0	1	2	8	6	1	21-nov-77		.	02-May-13	3		02-May-13	3
0,424670235	0	1	2	8	6	1	11-Apr-60		.	21-Jun-12	2	578
0,017829739	0	1	2	8	6	1	11-Apr-73		.	02-Feb-12	3		02-Feb-12	3		30-Aug-12	3		14-Feb-13	3		25-Jul-13	3
0,625796419	0	1	2	8	6	1	30-janv-84		.	17-mars-11	2	119	17-mars-11	2	119			675	29-mars-12	2		16-Aug-12	2		28-Feb-13	2
0,567502456	0	1	2	8	6	1	05-Jul-72		.	3-janv-13	3		3-janv-13	3		18-Jul-13	3
0,962852513	0	1	2	8	6	1	20-Dec-58		.	20-Dec-12	2	338	20-Dec-12	2	338	30-May-13	2
0,494374436	0	1	2	8	6	1	06-Jun-68		.	18-Feb-10	3		18-Feb-10	3											6-mars-12	3					14-Feb-13	3		08-Aug-13	3
0,18213369	0	1	1	2	0	2	21-Jul-89		.	30-Aug-12	2		30-Aug-12	2		21-mars-13	3
0,750977126	1	1	1	1	1	2	16-janv-85		.	24-Feb-11	2	14	24-Feb-11	2	14				1-mars-12	3		16-Aug-12	3		21-Feb-13	3
0,272402575	1	1	2	2	1	2	4-janv-59		.	7-nov-10	3		7-nov-10	3								26-Apr-12	3		8-nov-12	3		25-Apr-13	3
0,173624134	0	1	1	3	1	2	24-Feb-78		.	05-May-11	2	187	05-May-11	2	187
0,279875804	1	1	1	8	1	2	29-nov-61		.	15-Feb-04	3		15-Feb-04	3
0,050720454	1	1	1	8	1	2	01-Dec-61		.	04-Feb-11	1		04-Feb-11	1					09-Feb-12	1		19-Jul-12	3		07-Feb-13	3		18-Jul-13	3
0,079240032	1	1	1	8	1	2	15-mars-77		.	19-Feb-09	3		19-Feb-09	3																	09-Feb-12	3	771	30-Aug-12	3		14-Feb-13	3
0,519286561	1	1	1	8	1	2	6-janv-58		.	3-sept-09	3		3-sept-09	3										489
0,384489695	1	1	1	8	1	2			.	19-janv-12	2		19-janv-12	2					14-Feb-13	3		01-Aug-13	3
0,824230824	0	1	2	8	1	2	15-mars-84		.	24-Apr-13	3		24-Apr-13	3
0,617907877	0	1	2	8	1	2	26-May-77		.	07-Feb-12	3	474	03-Aug-12	3		31-janv-13	3		18-Jul-13	3
0,068404507	1	1	2	8	1	2	15-Jul-82		.	16-Jun-11	2		02-May-13	3
0,169369773	1	1	1	1	2	2	02-Feb-82		.	27-Dec-12	2		27-Dec-12	2		06-Jun-13	2
0,051475297	0	1	1	8	2	2	1-janv-73		.	09-Feb-12	3	224	09-Feb-12	3	224
0,985254761	1	1	2	8	2	2	11-Jul-67		.	19-Feb-09	3		19-Feb-09	3																				26-Jul-12	3
0,505045699	1	1	2	8	2	2	1-janv-79		.	13-sept-12	2		13-sept-12	2		11-Apr-13	3
0,249293635	0	1	1	1	4	2	27-nov-88		.	24-mars-11	1	1155
0,246503706	0	1	1	1	4	2	11-Jul-78		.	27-May-08	3		27-May-08	3																							14-Jun-12	3
0,565905896	0	1	1	1	4	2	09-Apr-86		.	6-oct-11	3	262	6-oct-11	3	262	29-mars-12	3	379	1-nov-12	3		21-mars-13	3
0,881718475	0	1	1	1	4	2	2-mars-82		.	08-Dec-11	2		08-Dec-11	2		10-May-12	2					06-Jun-13	3
0,023298251	0	1	1	1	4	2	1-janv-44		.	6-oct-11	2		6-oct-11	2		8-mars-12	4
0,029559613	0	1	1	1	4	2	12-Jun-87		.	22-sept-09	3		22-sept-09	3											22-sept-11	3		8-mars-12	3		27-sept-12	3		18-mars-13	3
0,926408825	1	1	1	1	4	2	17-oct-71		.	29-sept-11	2	141	29-sept-11	2	141	05-Apr-12	2		18-oct-12	3
0,638173728	1	1	1	1	4	2	28-Aug-72		.	15-janv-08	3		15-janv-08	3																							12-janv-12	3		26-Jul-12	3		27-Dec-12	3		18-Jul-13	3
0,508518916	1	1	1	1	4	2	4-mars-59		.	30-janv-08	3		30-janv-08	3
0,196721629	1	1	1	1	4	2	06-Jun-73		.	19-Dec-09	3		19-Dec-09	3								02-Jun-11	3					24-Jun-12	3		10-janv-13	3		27-Jun-13	3
0,8986302	0	1	2	1	4	2	16-mars-66		.	26-nov-06	3		26-nov-06	3																										12-May-11	3		08-Dec-11	3	391	24-May-12	3		8-nov-12
0,058487311	0	1	2	1	4	2	20-nov-52		.	11-Feb-08	3		11-Feb-08	3																						609	02-Feb-12	3		09-Aug-12	3		21-Feb-13	3		08-Aug-13	3
0,599452774	1	1	2	1	4	2	02-Jun-68		.	30-Jun-06	3		30-Jun-06	3																													16-Jun-11	3		26-janv-12	3		12-Jul-12
0,792599369	0	1	2	2	4	2	10-Feb-64		.	26-Feb-09	1		26-Feb-09	1																			1485	6-sept-12	3		21-Feb-13	3		08-Aug-13	3
0,934953141	0	1	1	3	4	2	17-nov-89		.	12-Apr-12	2	192	12-Apr-12	2	192	11-oct-12	2
0,976541728	0	1	1	3	4	2	22-oct-58		.	19-Feb-09	3		19-Feb-09	3																591	09-Feb-12	3		26-Jul-12	3		31-janv-13	3
0,390122952	0	1	2	3	4	2	27-Jun-82		.	26-Apr-12	2		26-Apr-12	2		22-nov-12	2		13-May-13	2
0,488825664	0	1	2	3	4	2	14-May-86		.	8-mars-12	2	222	8-mars-12	2	222	6-sept-12	2
0,295790341	0	1	1	8	4	2	26-Aug-56		.	10-Jul-08	3		10-Jul-08	3																							28-Jun-12	3		13-Dec-12	3		04-Jul-13	3
0,872145914	0	1	1	8	4	2	05-Jun-67		.	28-Jul-11	2	477
0,935535097	0	1	1	8	4	2	12-Dec-77		.	10-nov-11	2
0,769245174	0	1	1	8	4	2	10-May-71		.	7-nov-11	2		7-nov-11	2								30-May-13	2
0,437018671	0	1	1	8	4	2	1-sept-73		.	17-May-12	2		17-May-12	2		15-nov-12	2		02-May-13	2
0,952710773	0	1	1	8	4	2	02-May-85		.	6-oct-11	2	173	6-oct-11	2	173	05-Apr-12	2		18-oct-12	2		04-Apr-13	3
0,980262777	0	1	1	8	4	2	1-janv-82		.	01-Dec-11	2	245	01-Dec-11	2	245	31-May-12	2		15-nov-12	2		27-Jun-13	3
0,64677892	0	1	1	8	4	2	20-Jun-73		.	09-Aug-12	2	280	09-Aug-12	2	280	14-Feb-13	2		18-Jul-13	3
0,971518154	0	1	1	8	4	2	12-Jun-86		.	17-mars-11	3	309
0,35353464	0	1	1	8	4	2	21-mars-50		.	12-May-11	3	40	12-May-11	3	40			148	24-May-12	3		8-nov-12	3
0,866129875	0	1	1	8	4	2	18-mars-65		.	19-janv-12	3		19-janv-12	3		28-Jun-12	3		20-Dec-12	3		18-Jul-13	3
0,84936896	0	1	1	8	4	2	10-nov-54		.	29-sept-11	3	507	17-May-12	3		06-Dec-12	4		23-May-13	4
0,481898951	0	1	1	8	4	2	14-Feb-86		.	19-janv-12	2	178	19-janv-12	2	178	21-Jun-12	2
0,679580246	0	1	1	8	4	2	08-Aug-91		.	10-nov-11	2		10-nov-11	2		03-May-12	3		29-nov-12	3
0,832190251	0	1	1	8	4	2	10-Apr-92		.	3-nov-11	1	416
0,098409718	0	1	1	8	4	2	14-Aug-84		.	23-Jun-11	1	855
0,475918735	0	1	1	8	4	2	15-Feb-88		.	30-Jun-11	3	170	18-Jul-13	3
0,290018732	1	1	1	8	4	2	25-Jun-81		.	14-Apr-11	3	421
0,763737797	1	1	1	8	4	2	16-Jun-49		.	12-janv-12	3		12-janv-12	3		05-Jul-12	3		20-Dec-12	3		04-Jul-13	3
0,784166271	1	1	1	8	4	2	13-May-52		.	10-Jul-08	3		10-Jul-08	3																							28-Jun-12	3		13-Dec-12	3		04-Jul-13	3
0,329558197	1	1	1	8	4	2	24-mars-81		.	26-Apr-12	3		26-Apr-12	3		4-oct-12	3		16-May-13	3
0,78224287	1	1	1	8	4	2	24-Jun-74		.	1-mars-12	2	316	1-mars-12	2	316	27-sept-12	2	709	21-mars-13	3
0,747878317	1	1	1	8	4	2	10-mars-68		.	04-Aug-11	2	298	04-Aug-11	2	298	1-mars-12	3	398	26-Jul-12	3		17-janv-13	3
0,579435988	1	1	1	8	4	2	4-sept-75		.	19-Feb-09	3		19-Feb-09	3																	15-mars-12	3		02-Aug-12	3		14-mars-13	3		01-Aug-13	3
0,291210618	0	1	2	8	4	2	15-Jun-69		.	19-Feb-09	3		19-Feb-09	3																	26-janv-12	3		16-Aug-12	3		31-janv-13	3
0,099926595	0	1	2	8	4	2	30-oct-88		.	21-Jul-11	1	63	21-Jul-11	1	63	12-janv-12	1	287	26-Jul-12	1		10-janv-13	1		25-Jul-13	1
0,255056647	0	1	2	8	4	2	07-Jul-83		.	1-sept-11	2	357	1-sept-11	2	357	29-mars-12	2		16-Aug-12	2		07-Feb-13	2		22-Aug-13	3
0,050465639	0	1	2	8	4	2	19-Dec-72		.	3-sept-09	3		3-sept-09	3														15-mars-12	3		27-sept-12	3					06-Aug-13	3
0,757951172	0	1	2	8	4	2	04-Feb-81		.	5-janv-12	4	42	5-janv-12	4	42	25-Jul-12	4		17-janv-13	4		04-Jul-13	4
0,955858944	0	1	2	8	4	2	12-May-68		.	10-Jul-08	3		10-Jul-08	3																							05-Jul-12	3					25-Jul-13	3
0,791310449	0	1	2	8	4	2	07-Jul-82		.	5-janv-12	2		5-janv-12	2					20-Dec-12	3
0,412764867	0	1	2	8	4	2	7-sept-57		.	24-May-10	3		24-May-10	3											10-May-12	3		20-Dec-12	3		06-Jun-13	3
0,593754837	1	1	2	8	4	2	12-Dec-68		.	21-Jul-11	2	150	21-Jul-11	2	150	19-janv-12	2		03-Aug-12	3		17-janv-13	3		04-Jul-13	3
0,042226518	1	1	2	8	4	2	02-Dec-63		.	10-May-12	2	327	10-May-12	2	327	11-oct-12	3		30-May-13	3
0,37151455	1	1	2	8	4	2	1-janv-70		.	31-janv-11	3		31-janv-11	3					19-janv-12	3	688	26-Jul-12	3	888	10-janv-13	3		25-Jul-13	3
0,213464913	1	1	2	8	4	2	07-Dec-72		.	08-Dec-11	2	296	08-Dec-11	2	296	21-Jun-12	3
0,843200282	1	1	7	8	4	2			.	30-Aug-12	3		30-Aug-12	3		21-Feb-13	3		09-Aug-13	3
0,854854807	0	1	1	1	5	2	25-oct-79		.	03-May-12	3	470
0,692423977	0	1	1	1	5	2	26-May-90		.	17-May-12	3	511	10-Apr-13	3
0,737914324	1	1	2	1	5	2	16-Apr-73		.	25-May-12	2	303	25-May-12	2	303
0,027949859	0	1	1	8	5	2	03-Jun-82		.	10-nov-11	3	367	3-janv-13	3		27-Jun-13	3
0,432630449	0	1	1	8	5	2	27-Jul-85		.	19-Feb-09	3		19-Feb-09	3
0,307897589	0	1	1	8	5	2	06-Jun-75		.	30-Apr-13	3		30-Apr-13	3
0,075968881	0	1	1	8	5	2	05-Jul-90		.	28-Jul-11	3	390
0,748719927	0	1	1	8	5	2	10-Jun-70		.	3-sept-09	3		3-sept-09	3														8-mars-12	3		30-Aug-12	3		14-Feb-13	3		08-Aug-13	3
0,048848873	0	1	1	8	5	2			.	8-sept-09	3		8-sept-09	3
0,573065817	0	1	1	8	5	2	06-Jun-68		.	21-Jun-12	2		21-Jun-12	2					11-Jul-13	2
0,058388161	0	1	1	8	5	2	24-oct-88		.	14-Jun-12	3		14-Jun-12	3		3-janv-13	3		20-Jun-13	3
0,323515828	0	1	1	8	5	2	3-sept-75		.	3-sept-09	3		3-sept-09	3																	09-Aug-12	3		21-mars-13	3
0,671111136	0	1	1	8	5	2	16-Apr-86		.	12-janv-13	1		12-janv-13	1
0,257435576	1	1	1	8	5	2	14-Apr-55		.	10-janv-13	2		10-janv-13	2		20-Jun-13	2
0,257649143	1	1	1	8	5	2	06-Jul-54		.	9-nov-08	3		9-nov-08	3																							5-nov-12	3
0,025751622	1	1	1	8	5	2	06-Jun-46		.	26-nov-09	3		26-nov-09	3													319				8-nov-12	3		20-Jun-13	3
0,061716188	1	1	1	8	5	2	14-janv-78		.	6-janv-10	2
0,909168591	1	1	1	8	5	2	14-Aug-76		.	05-May-11	3
0,963889376	1	1	1	8	5	2	31-Jul-85		.	08-Dec-11	3	29	08-Dec-11	3	29
0,633803764	1	1	1	8	5	2	06-Jun-74		.	25-oct-12	3	129	25-oct-12	3	129	23-May-13	3
0,928779935	1	1	1	8	5	2	9-nov-70		.	19-Feb-09	3		19-Feb-09	3																591	09-Feb-12	3		30-Aug-12	3		14-Feb-13	3	467
0,429157672	1	1	1	8	5	2	2-mars-81		.	30-Aug-12	3		30-Aug-12	3		28-mars-13	3
0,273597461	0	1	2	8	5	2	06-Aug-75		.	3-sept-09	3		3-sept-09	3																	16-Aug-12	3		07-Feb-13	3		22-Aug-13	3
0,542901968	0	1	2	8	5	2	18-May-78		.	3-sept-09	3		3-sept-09	3																	09-Aug-12	3		28-mars-13	3		08-Aug-13	3
0,714981926	0	1	2	8	5	2	21-mars-47		.	3-sept-09	3		3-sept-09	3													305	8-mars-12	3		20-sept-12	3	378	14-mars-13	3		22-Aug-13	3
0,337998001	0	1	2	8	5	2	11-Apr-39		.	3-sept-09	3		3-sept-09	3														8-mars-12	3		20-sept-12	3	734
0,591606538	0	1	2	8	5	2			.	09-Apr-09	3		09-Apr-09	3														28-oct-11	3								21-mars-13	3
0,418825854	0	1	2	8	5	2	19-nov-59		.	3-sept-09	3		3-sept-09	3														09-Feb-12	3		23-Aug-12	3		07-Feb-13	3
0,172764587	0	1	2	8	5	2	29-Apr-53		.	30-Apr-10	3		30-Apr-10	3
0,984012359	0	1	2	8	5	2	10-Aug-73		.	21-mars-13	3		21-mars-13	3
0,207301667	0	1	2	8	5	2	05-May-76		.	28-Jun-12	3		28-Jun-12	3		10-janv-13	3
0,019402968	0	1	2	8	5	2	01-Jun-86		.	3-sept-09	3		3-sept-09	3														22-mars-12	3		20-sept-12	3		21-mars-13	3
0,70644574	0	1	2	8	5	2	25-May-64		.	9-nov-10	3		9-nov-10	3								17-May-12	3		29-nov-12	3
0,54102435	1	1	2	8	5	2	12-Feb-80		.	14-Aug-09	3		14-Aug-09	3														8-mars-12	3		26-Jul-12	3		07-Feb-13	3
0,005299572	1	1	2	8	5	2	14-mars-56		.	3-sept-09	1		3-sept-09	1																	13-sept-12	3		21-mars-13	3
0,697514446	1	1	2	8	5	2	13-oct-54		.	30-Aug-10	3		30-Aug-10	3								16-Feb-12	3		04-Aug-12	3		7-mars-13	3		22-Aug-13	3
0,667323577	1	1	2	8	5	2	08-Jul-79		.	18-Feb-08	3		18-Feb-08	3																							16-Feb-12	3
0,274201063	1	1	2	8	5	2	15-Jun-67		.	29-mars-12	2		29-mars-12	2					25-Apr-13	3	489
0,742858823	1	1	2	8	5	2	12-sept-86		.	20-Jun-13	3		20-Jun-13	3
0,369634538	1	1	2	8	5	2	9-nov-40		.	3-sept-09	3		3-sept-09	3														21-Feb-12	3		13-sept-12	3		28-Feb-13	3		22-Aug-13	3
0,408107686	0	2	1	8	5	2	29-May-75		.	1-sept-11	3	387
0,519220562	0	1	1	1	6	2	27-janv-77		.	26-nov-10	3		26-nov-10	3					01-Dec-11	3		10-May-12	3		5-nov-12	3		23-May-13	3
0,627186525	0	1	1	1	6	2	12-Dec-58		.	27-Feb-06	3		27-Feb-06	3
0,214208051	0	1	1	1	6	2	31-janv-85		.	24-May-12	3	260	24-May-12	3	260
0,757344531	0	1	1	1	6	2	04-Jun-70		.	09-Feb-12	1	163	09-Feb-12	1	163							11-Jul-13	3
0,654955295	0	1	1	1	6	2	7-sept-82		.	27-oct-09	3		27-oct-09	3											27-oct-11	3		05-Apr-12	3	388	15-nov-12	3
0,969048636	0	1	1	1	6	2	03-Feb-63		.	24-mars-11	2	332	24-mars-11	2	332				15-mars-12	2		6-sept-12	2		19-Apr-13	2
0,037582626	0	1	1	1	6	2	12-sept-83		.	17-mars-11	2	245	17-mars-11	2	245				29-mars-12	3		11-oct-12	3
0,920498571	0	1	1	1	6	2	30-Jul-81		.	3-sept-09	3		3-sept-09	3														8-mars-12	3		20-sept-12	3					22-Aug-13	3
0,408039939	0	1	1	1	6	2	10-Feb-78		.	15-oct-10	3		15-oct-10	3										568	20-sept-12	3		19-Apr-13	3
0,815014189	0	1	1	1	6	2	15-Feb-70		.	11-nov-08	3		11-nov-08	3																				12-Apr-12	3		1-nov-12	3				542
0,479677897	0	1	1	1	6	2	14-Jul-75		.	14-Jul-10	4		14-Jul-10	4								26-janv-12	4		09-Aug-12	4		07-Feb-13	4		23-Jul-13	4
0,926515148	1	1	1	1	6	2	12-Aug-63		.	23-janv-08	3		23-janv-08	3																							12-janv-12	3		26-Jul-12	3		07-Feb-13	3		09-Aug-13	3
0,763324135	1	1	1	1	6	2	18-Jul-78		.	18-Jul-13	3	53
0,626519179	0	1	2	1	6	2	02-Apr-90		.	17-mars-11	2	302	17-mars-11	2	302				1-mars-12	3		30-Aug-12	3
0,433641552	0	1	2	1	6	2	2-sept-70		.	11-nov-10	3		11-nov-10	3					10-nov-11	3	304	26-Apr-12	3		06-Dec-12	3		23-May-13	3
0,691541868	0	1	2	1	6	2	09-Aug-73		.	12-May-11	3		12-May-11	3		10-nov-11	3		26-Apr-12	3		8-nov-12	3	597	06-Jun-13	3
0,772208385	0	1	2	1	6	2	11-Jun-75		.	07-Feb-13	3	226	07-Feb-13	3	226	11-Jul-13	3
0,225378588	0	1	2	1	6	2	29-Dec-74		.	22-sept-11	2	325	22-sept-11	2	325	19-Apr-12	2		18-oct-12	2
0,928142233	0	1	2	1	6	2	03-Apr-73		.	24-mars-11	3	143	24-mars-11	3	143	13-oct-11	3	530	1-mars-12	3
0,742354871	0	1	2	1	6	2	7-mars-75		.	19-May-11	3	335	19-May-11	3	335	17-nov-11	3
0,945555915	0	1	2	1	6	2	10-Feb-82		.	21-Jul-11	2		21-Jul-11	2				778
0,634092	0	1	2	1	6	2	13-Aug-48		.	21-Apr-11	2	28	21-Apr-11	2	28			556	05-Apr-12	2
0,583922742	0	1	2	1	6	2	12-Aug-83		.	10-mars-11	2	103	10-mars-11	2	103				22-mars-12	2	315	09-Aug-12	2		28-mars-13	3
0,460119973	0	1	2	1	6	2	10-oct-52		.	21-Apr-11	2		21-Apr-11	2		27-oct-11	3		10-May-12	3		25-oct-12	3		25-Apr-13	3
0,090491451	0	1	2	1	6	2	08-Jul-68		.	19-Feb-09	3		19-Feb-09	3																	1-mars-12	3	308	26-Jul-12	3		7-mars-13	3		15-Aug-13	3
0,977911119	0	1	2	1	6	2	05-May-86		.	08-May-13	3		08-May-13	3
0,264388102	0	1	2	1	6	2	27-Jun-77		.	31-janv-11	3		31-janv-11	3					19-janv-12	3		19-Jul-12	3		07-Feb-13	3	326
0,146781313	0	1	2	1	6	2	9-oct-88		.	07-Apr-11	2		07-Apr-11	2					05-Apr-12	2
0,372739721	0	1	2	1	6	2	20-sept-69		.	19-Feb-09	4		19-Feb-09	4																902	09-Feb-12	4		16-Aug-12	4		31-janv-13	4
0,893934968	0	1	2	1	6	2	28-janv-83		.	15-sept-11	3		15-sept-11	3		29-mars-12	3
0,418708442	0	1	2	1	6	2	04-Jul-77		.	10-mars-11	2		10-mars-11	2		11-Aug-11	2	1020	22-mars-12	2		6-sept-12	2		21-Feb-13	2
0,090850922	0	1	2	1	6	2	17-Dec-69		.	19-oct-09	3		19-oct-09	3														03-May-12	3		18-oct-12	3		04-Apr-13	3
0,683630178	0	1	2	1	6	2	11-Jul-49		.	31-janv-11	3		31-janv-11	3					12-janv-12	3		30-Aug-12	3		14-Feb-13	3		01-Aug-13	3
0,594147777	0	1	2	1	6	2	2-mars-61		.	26-nov-09	3		26-nov-09	3																	15-nov-12	3		02-May-13	3
0,051867369	0	1	2	1	6	2	12-Apr-64		.	3-sept-09	3		3-sept-09	3													396	09-Feb-12	3		20-sept-12	3	477	7-mars-13	3		22-Aug-13	3
0,05768953	1	1	2	1	6	2	1-janv-76		.	24-Feb-11	3	37	24-Feb-11	3	37
0,087881064	1	1	2	1	6	2	09-Jun-66		.	10-Feb-12	2	549
0,328425928	1	1	2	1	6	2	26-nov-59		.	16-Jun-11	3		16-Jun-11	3
0,467635679	1	1	2	1	6	2	19-janv-55		.	4-mars-10	3		4-mars-10	3											09-Feb-12	3	236	20-sept-12	3	205	7-mars-13	3
0,851968809	1	1	2	1	6	2	02-Jul-20		.	14-Jul-11	2	134	14-Jul-11	2	134	5-janv-12	2
0,164302089	1	1	2	1	6	2	25-Apr-87		.	19-Feb-09	3		19-Feb-09	3																	23-Feb-12	3		09-Aug-12	3		7-mars-13	3		22-Aug-13	3
0,802005883	1	1	2	1	6	2	13-Feb-69		.	17-May-12	3	28	17-May-12	3	28	15-nov-12	3
0,665679981	1	1	2	1	6	2	2-janv-75		.	4-mars-10	3		4-mars-10	3											1-mars-12	3		6-sept-12	3		21-Feb-13	3
0,005716185	1	1	2	1	6	2	25-janv-69		.	3-sept-09	3		3-sept-09	3													278			951	20-sept-12	3		21-mars-13	3
0,73616794	1	1	2	1	6	2	6-janv-73		.	03-May-09	3		03-May-09	3																	03-May-12	3		18-oct-12	3		30-May-13	3	406
0,134564463	1	1	2	1	6	2	12-janv-56		.	11-mars-10	3		11-mars-10	3														30-Aug-12	3
0,692643758	1	1	2	1	6	2	08-Aug-58		.	09-Jul-10	3		09-Jul-10	3							125				28-Jun-12	3
0,558221913	0	1	2	2	6	2	10-Jun-96		.	7-mars-11	3		7-mars-11	3		8-sept-11	3	264	1-mars-12	3
0,665958497	0	1	1	3	6	2	3-nov-76		.	26-May-11	1		26-May-11	1					17-May-12	1		06-Dec-12	1		10-Jun-13	3	326
0,234265183	0	1	1	3	6	2	20-Feb-94		.	22-sept-11	1		22-sept-11	1		05-Apr-12	1
0,42004384	0	1	1	3	6	2	25-May-86		.	8-mars-12	2
0,59022884	0	1	1	3	6	2	07-Feb-91		.	22-sept-11	1		22-sept-11	1		29-mars-12	1	251	18-oct-12	1
0,36667541	0	1	1	3	6	2	24-Jun-74		.	05-Apr-12	3	332	05-Apr-12	3	332	11-oct-12	3		28-mars-13	3
0,268976019	0	1	1	3	6	2	08-Aug-78		.	1-sept-11	2		1-sept-11	2					6-sept-12	2		21-Feb-13	2
0,056078145	0	1	2	3	6	2	1-janv-80		.	22-mars-12	3		22-mars-12	3		6-sept-12	3
0,187192013	0	1	2	3	6	2	24-janv-86		.	12-Aug-10	3		12-Aug-10	3								1-mars-12	3								15-Aug-13	3
0,260200611	0	1	2	3	6	2	2-oct-63		.	01-Dec-11	3	488	01-Dec-11	3	488	28-Jun-12	3					30-May-13	3
0,605236351	0	1	2	3	6	2	20-janv-70		.	19-Feb-09	3		19-Feb-09	3																	26-janv-12	3		09-Aug-12	3		21-mars-13	3
0,363397547	0	1	2	3	6	2	9-oct-85		.	11-oct-12	1		11-oct-12	1		21-mars-13	2
0,493594508	0	1	2	3	6	2	25-May-83		.	23-Feb-12	2	106	23-Feb-12	2	106
0,565377784	0	1	2	3	6	2	21-janv-84		.	24-Apr-13	1		24-Apr-13	1
0,234023335	0	1	2	3	6	2	3-oct-86		.	4-oct-12	2		4-oct-12	2
0,052747199		1	2	3	6	2	26-Jun-86		.	12-May-11	2	273	12-May-11	2	273	3-nov-11	2		10-May-12	2		22-nov-12	2
0,286271884	0	1	1	4	6	2	08-Jul-75		.	19-janv-12	4		19-janv-12	4					24-janv-13	4		01-Aug-13	4
0,567837555	0	1	1	6	6	2	29-janv-68		.	24-mars-11	3	285	24-mars-11	3	285				12-Apr-12	3		27-sept-12	3		19-Apr-13	3
0,956055111	0	1	1	8	6	2	27-Jun-87		.	09-Feb-12	3	377
0,131854408	0	1	1	8	6	2	6-janv-89		.	02-Feb-12	3	325	02-Feb-12	3	325	26-Jul-12	3		10-janv-13	3
0,167736141	0	1	1	8	6	2	27-janv-72		.	19-Feb-09	3		19-Feb-09	3																				03-Aug-12	3		14-mars-13	3
0,304615138	0	1	1	8	6	2	02-Feb-54		.	04-Feb-09	3		04-Feb-09	3																				02-Aug-12	3		14-Feb-13	3
0,43838612	0	1	1	8	6	2	9-mars-83		.	26-janv-12	3		26-janv-12	3		23-Aug-12	3		07-Feb-13	3		25-Jul-13	3
0,236004485	0	1	1	8	6	2	17-Jul-77		.	02-Feb-12	3	201	02-Feb-12	3	201
0,78256794	0	1	1	8	6	2	9-sept-80		.	10-Jul-08	3		10-Jul-08	3																				29-Dec-11	3		21-Jun-12	3		07-Feb-13	3		18-Jul-13	3
0,074794697	0	1	1	8	6	2	24-Aug-81		.	21-Apr-11	3	69	21-Apr-11	3	69				03-May-12	3		18-oct-12	3		02-May-13	3
0,759198899	0	1	1	8	6	2	12-nov-68		.	15-sept-11	2		15-sept-11	2		22-mars-12	2		6-sept-12	2		21-Feb-13	2
0,210874256	0	1	1	8	6	2	02-Apr-65		.	19-Feb-09	3		19-Feb-09	3																861	15-mars-12	3	704	23-Aug-12	3					22-Aug-13	3
0,366210041	0	1	1	8	6	2	03-Apr-83		.	15-sept-11	2	218	15-sept-11	2	218	05-Apr-12	3		11-oct-12	3
0,433499721	0	1	1	8	6	2	3-sept-74		.	21-Jul-11	1	103	21-Jul-11	1	103	12-janv-12	2	135	21-Jun-12	2
0,656907919	0	1	1	8	6	2	24-Jun-82		.	24-Jun-10	3		24-Jun-10	3
0,938327101	1	1	1	8	6	2	26-sept-62		.	3-sept-09	3		3-sept-09	3													366	8-mars-12	3				441
0,412015776	1	1	1	8	6	2	05-Jun-80		.	19-May-11	2	188	19-May-11	2	188				03-May-12	3		13-Dec-12	3
0,47228495	1	1	1	8	6	2	3-nov-40		.	11-Aug-11	3	198	11-Aug-11	3	198	1-mars-12	3		16-Aug-12	3		31-janv-13	3		18-Jul-13	3
0,986223614	1	1	1	8	6	2	6-sept-70		.	21-Jul-11	2	90	21-Jul-11	2	90	12-janv-12	2		26-Jul-12	2		10-janv-13	2		25-Jul-13	3
0,03216965	1	1	1	8	6	2	17-Aug-75		.	26-oct-09	3		26-oct-09	3														26-Apr-12	3		15-nov-12	3		02-May-13	3	204
0,356566271	1	1	1	8	6	2	05-Jul-82		.	23-sept-11	3	536
0,785385774	1	1	1	8	6	2	08-May-75		.	25-oct-12	3		25-oct-12	3		23-May-13	3
0,299513372	1	1	1	8	6	2	24-Dec-80		.	31-May-12	2	336	31-May-12	2	336	29-nov-12	2		16-May-13	3
0,780217768	1	1	1	8	6	2	27-Aug-72		.	03-Jun-09	3		03-Jun-09	3														21-Dec-11	3	692
0,588253828	1	1	1	8	6	2	11-Jun-52		.	10-Jul-08	3		10-Jul-08	3																				26-janv-12	3		26-Jul-12	3		16-janv-13	3		27-Jun-13	3
0,980327432	1	1	1	8	6	2	05-May-72		.	04-Aug-11	3	498	28-Feb-13	3	209	08-Aug-13	3
0,936847298	1	1	1	8	6	2	3-janv-56		.	17-nov-11	2	272	17-nov-11	2	272	14-Jun-12	3	387	29-nov-12	3		13-Jun-13	3
0,793261652	1	1	1	8	6	2	4-oct-76		.	11-Apr-13	3		11-Apr-13	3
0,708867751	1	1	1	8	6	2	02-Feb-70		.	13-sept-12	3		13-sept-12	3
0,623510271	1	1	1	8	6	2	07-Jun-56		.	09-Apr-09	3		09-Apr-09	3																				27-sept-12	3		14-mars-13	3
0,017157799	1	1	1	8	6	2	07-Jun-59		.	19-oct-08	3		19-oct-08	3																	3-nov-11	3	194	19-Apr-12	3		11-oct-12	3		28-mars-13	3
0,115625261	1	1	1	8	6	2	15-janv-74		.	5-janv-12	2		5-janv-12	2		05-Jul-12	2
0,376458253	1	1	1	8	6	2	26-Feb-68		.	19-Feb-09	3		19-Feb-09	3																				03-Aug-12	3
0,526277858	1	1	1	8	6	2	14-sept-61		.	11-nov-10	3		11-nov-10	3					20-oct-11	3		12-Apr-12	3		29-nov-12	3		16-May-13	3
0,730402753	1	1	1	8	6	2	9-sept-81		.	14-Apr-11	4		14-Apr-11	4		6-oct-11	4		22-mars-12	4		1-nov-12	4		21-mars-13	4
0,378790183	1	1	1	8	6	2	3-mars-60		.	4-mars-10	3		4-mars-10	3											8-mars-12	3		23-Aug-12	3		07-Feb-13	3		22-Aug-13	3
0,917254292		1	1	8	6	2	12-janv-84		.	11-janv-11	3		11-janv-11	3							255	19-Jul-12	3
0,467439962		1	1	8	6	2	2-nov-80		.	31-janv-11	3		31-janv-11	3								26-Jul-12	3		10-janv-13	3		22-Aug-13	3
0,878533543	0	1	2	8	6	2	27-sept-73		.	19-Feb-09	3		19-Feb-09	3																	09-Feb-12	3		26-Jul-12	3		7-mars-13	3	438	22-Aug-13	3
0,845341021	0	1	2	8	6	2	20-May-56		.	31-mars-11	2	207	31-mars-11	2	207	1-sept-11	3	427	05-Apr-12	3		20-sept-12	3
0,648698822	0	1	2	8	6	2	08-Apr-81		.	30-sept-08	3		30-sept-08	3																				19-Apr-12	3
0,543393818	0	1	2	8	6	2	9-mars-81		.	10-mars-11	2	203	10-mars-11	2	203				16-Feb-12	3		27-sept-12	3		14-Feb-13	3
0,747065221	0	1	2	8	6	2	10-oct-63		.	03-May-12	2		03-May-12	2		29-nov-12	2
0,504603915	0	1	2	8	6	2	14-Feb-82		.	8-sept-11	3	259	8-sept-11	3	259	8-mars-12	3		20-sept-12	3	636	7-mars-13	3
0,873691083	0	1	2	8	6	2	27-janv-42		.	14-Jul-11	2	274	14-Jul-11	2	274	15-Dec-11	2					24-janv-13	4
0,282032095	0	1	2	8	6	2	02-Dec-87		.	10-nov-11	1	300	10-nov-11	1	300	07-Jun-12	1		25-oct-12	1		25-Apr-13	3
0,133359677	0	1	2	8	6	2	26-oct-46		.	3-sept-09	3		3-sept-09	3														09-Feb-12	3		6-sept-12	3		21-Feb-13	3		08-Aug-13	3
0,183710175	0	1	2	8	6	2	2-nov-47		.	29-sept-11	3		29-sept-11	3		22-mars-12	3		4-oct-12	3
0,817099335	0	1	2	8	6	2	11-nov-61		.	14-Jul-11	2	140	14-Jul-11	2	140	12-janv-12	3		28-Jun-12	3		07-Feb-13	3		25-Jul-13	3
0,777222455	0	1	2	8	6	2			.	16-Feb-12	3		16-Feb-12	3
0,450490998	0	1	2	8	6	2	16-Dec-91		.	21-Feb-13	2	303	21-Feb-13	2	303	15-Aug-13	3
0,114445042	0	1	2	8	6	2	11-Jul-85		.	11-oct-12	2	132	11-oct-12	2	132
0,565638768	0	1	2	8	6	2	25-Dec-77		.	4-oct-12	2	74	4-oct-12	2	74	02-May-13	3
0,499386815	0	1	2	8	6	2	13-Jul-79		.	11-Aug-11	3		11-Aug-11	3					26-Jul-12	4		7-mars-13	4
0,494429943	0	1	2	8	6	2	6-oct-54		.	10-Jul-08	3		10-Jul-08	3																				26-janv-12	3		09-Aug-12	3					11-Jul-13	3
0,839326507	0	1	2	8	6	2	14-janv-76		.	27-Dec-10	3		27-Dec-10	3										285	3-janv-13	3
0,718158517	0	1	2	8	6	2	10-Dec-87		.	11-Apr-13	2		11-Apr-13	2
0,347445182	0	1	2	8	6	2	12-Aug-88		.	04-Apr-13	1		04-Apr-13	1
0,478702548	0	1	2	8	6	2	27-Jul-90		.	20-sept-12	2		20-sept-12	2
0,184362522	0	1	2	8	6	2	12-Dec-79		.	26-Aug-12	2	735	26-Aug-12	2	735				21-Aug-13	3
0,097145601	0	1	2	8	6	2	22-oct-88		.	02-May-13	2	340	02-May-13	2	340
0,994287381	0	1	2	8	6	2	21-mars-50		.	06-Jun-13	2		06-Jun-13	2
0,980707549	0	1	2	8	6	2	02-Feb-81		.	16-Jun-11	3		16-Jun-11	3		12-janv-12	3		31-May-12	3		13-Dec-12	3		06-Jun-13	3
0,641612615	0	1	2	8	6	2	01-Jun-76		.	3-nov-11	2
0,104573967	0	1	2	8	6	2	6-oct-81		.	13-Dec-12	3	28	13-Dec-12	3	28
0,448870172	0	1	2	8	6	2	2-nov-69		.	13-oct-11	1		13-oct-11	1		12-Apr-12	1		11-oct-12	2	311
0,242327454	0	1	2	8	6	2	17-nov-89		.	12-Apr-12	2	192	12-Apr-12	2	192
0,14419363	0	1	2	8	6	2	11-May-54		.	10-Jul-08	3		10-Jul-08	3																				26-janv-12	3		12-Jul-12	3		17-janv-13	3		04-Jul-13	3
0,920733646	0	1	2	8	6	2	26-Jul-74		.	02-Jun-11	3		02-Jun-11	3		05-Dec-11	3		07-Jun-12	3		1-nov-12	3
0,315012522	0	1	2	8	6	2	6-mars-76		.	11-nov-10	3		11-nov-10	3					17-nov-11	3		03-May-12	3		18-oct-12	3		09-May-13	3
0,961216383	0	1	2	8	6	2	18-Jun-76		.	3-sept-09	3		3-sept-09	3													253				23-Aug-12	3		07-Feb-13	3		22-Aug-13	3
0,025040716	0	1	2	8	6	2	19-nov-83		.	8-mars-12	2
0,950135599	0	1	2	8	6	2	8-nov-66		.	05-May-11	2	222	05-May-11	2	222	3-nov-11	2	354	17-May-12	3	415	1-nov-12	3		16-May-13	3
0,061110931	0	1	2	8	6	2	11-May-54		.	10-Jul-08	3		10-Jul-08	3
0,225961808	0	1	2	8	6	2	26-Jul-46		.	06-Dec-10	3		06-Dec-10	3								24-May-12	3		06-Dec-12	3		20-Jun-13	3
0,254404431	0	1	2	8	6	2	14-janv-78		.	20-oct-11	3	165	20-oct-11	3	165
0,642541547	0	1	2	8	6	2	04-Apr-92		.	30-Jun-11	3		30-Jun-11	3					05-Jul-12	3		29-nov-12	3		11-Jul-13	3
0,286288306	0	1	2	8	6	2	1-nov-55		.	05-May-11	2		05-May-11	2		17-nov-11	2		03-May-12	2		11-oct-12	2
0,94772079	0	1	2	8	6	2	9-nov-81		.	31-janv-13	3	187	31-janv-13	3	187
0,793678272	0	1	2	8	6	2	27-Jun-68		.	24-mars-11	3	75	24-mars-11	3	75	8-sept-11	3		8-mars-12	3		27-sept-12	3
0,664565924	0	1	2	8	6	2	17-oct-52		.	23-sept-09	3		23-sept-09	3														8-mars-12	3		18-oct-12	3
0,47341416	0	1	2	8	6	2	15-Apr-89		.	15-mars-12	3
0,145249754	0	1	2	8	6	2	11-Dec-57		.	31-janv-11	3		31-janv-11	3				393				26-Jul-12	3		10-janv-13	3
0,877700168	0	1	2	8	6	2	07-Dec-41		.	29-sept-11	2	315	29-sept-11	2	315	26-Apr-12	2		11-oct-12	2		28-mars-13	3
0,922595622	0	1	2	8	6	2	25-Dec-80		.	13-Dec-12	1	154	13-Dec-12	1	154
0,677932774	0	1	2	8	6	2	07-Jun-69		.	3-sept-09	3		3-sept-09	3														23-Feb-12	3		6-sept-12	3		21-Feb-13	3		15-Aug-13	3
0,550631451	0	1	2	8	6	2	05-Apr-61		.	29-sept-11	2		29-sept-11	2		29-mars-12	3		11-oct-12	3
0,190900383	0	1	2	8	6	2	13-Jul-65		.	19-May-11	3	144	19-May-11	3	144	10-nov-11	3		24-May-12	3		8-nov-12	3		25-Apr-13	3
0,391407093	0	1	2	8	6	2	07-Feb-82		.	24-mars-11	1	243	24-mars-11	1	243			437	05-Apr-12	1		18-oct-12	1		7-mars-13	3
0,166446822	0	1	2	8	6	2	4-janv-81		.	13-Apr-10	3		13-Apr-10	3								10-nov-11	3	428	26-Apr-12	3					25-Apr-13	3
0,401764199	1	1	2	8	6	2	08-Jun-83		.	4-oct-12	2		4-oct-12	2
0,34784755	1	1	2	8	6	2	04-Apr-76		.	1-mars-12	2	192	1-mars-12	2	192	09-Aug-12	2		28-Feb-13	2		15-Aug-13	3
0,568670794	1	1	2	8	6	2	3-janv-53		.	31-janv-13	2	203	31-janv-13	2	203
0,343406076	1	1	2	8	6	2	17-janv-81		.	07-Jul-11	2	287	07-Jul-11	2	287	12-janv-12	3		26-Jul-12	3		10-janv-13	3		27-Jun-13	3
0,605935465	1	1	2	8	6	2	1-janv-42		.	17-mars-08	3		17-mars-08	3																							23-Feb-12	3		6-sept-12	3		07-Apr-13	3
0,341615864	1	1	2	8	6	2	9-janv-49		.	7-sept-09	3		7-sept-09	3														05-Apr-12	3		6-sept-12	3		21-Feb-13	3		08-Aug-13	3
0,651058334	1	1	2	8	6	2	28-mars-83		.	14-mars-13	2	54	14-mars-13	2	54
0,531799089	1	1	2	8	6	2	06-Jun-54		.	3-sept-09	3		3-sept-09	3														8-mars-12	3		27-sept-12	3		21-Feb-13	3		08-Aug-13	3
0,147906172	1	1	2	8	6	2	2-mars-76		.	3-sept-09	3		3-sept-09	3														29-mars-12	3	352	09-Aug-12	4		21-mars-13	4
0,186605525	1	1	2	8	6	2	1-janv-77		.	16-Feb-11	3	52	16-Feb-11	3	52				1-mars-12	3
0,448979372	1	1	2	8	6	2	07-May-57		.	14-Jul-11	2	64	14-Jul-11	2	64	12-janv-12	2		28-Jun-12	2		07-Feb-13	2		25-Jul-13	2
0,070111352	1	1	2	8	6	2	15-Feb-46		.	21-Apr-11	3		21-Apr-11	3		27-oct-11	3		10-May-12	3
0,144027442	1	1	2	8	6	2	16-Aug-59		.	08-Dec-11	3	111	08-Dec-11	3	111	14-Jun-12	3		29-nov-12	3		16-May-13	3	250
0,446272664	1	1	2	8	6	2	02-Feb-82		.	21-Feb-11	3
0,298924708	1	1	2	8	6	2	07-Jul-81		.	14-Jul-11	3	131	14-Jul-11	3	131	21-Dec-11	3		21-Jun-12	3					18-Jul-13	3
0,102364737	1	1	2	8	6	2	22-nov-76		.	31-janv-13	2		31-janv-13	2		08-Aug-13	3
0,27475712	1	1	2	8	6	2	20-Dec-62		.	02-May-13	2	233	02-May-13	2	233
0,030881058	1	1	2	8	6	2	20-Jul-32		.	27-Jul-09	3		27-Jul-09	3																	09-Aug-12	3		10-janv-13	3		25-Jul-13	3
0,695817285	1	1	2	8	6	2	20-Jul-73		.	12-Apr-12	2		12-Apr-12	2		11-oct-12	3		28-mars-13	3
0,009138716	1	1	2	8	6	2	3-sept-73		.	19-May-11	1	61	19-May-11	1	61				24-May-12	3	255	8-nov-12	3		25-Apr-13	3
0,744291919	1	1	2	8	6	2	25-Apr-73		.	10-mars-11	3	59	10-mars-11	3	59							27-sept-12	3
0,752948495	1	1	2	8	6	2	5-mars-68		.	13-oct-11	2		13-oct-11	2		29-mars-12	2
0,270511795	1	1	2	8	6	2	06-Jun-61		.	26-janv-12	3	123	26-janv-12	3	123	19-Jul-12	3		10-janv-13	3		22-Aug-13	3
0,179202331	1	1	2	8	6	2	05-May-54		.	30-Aug-12	2	28	30-Aug-12	2	28	07-Feb-13	2
0,918826682	1	1	2	8	6	2	24-Jun-65		.	05-May-11	2	269	05-May-11	2	269	3-nov-11	2	265	17-May-12	2		1-nov-12	2		16-May-13	3
0,398466807	1	1	2	8	6	2	05-May-72		.	28-mars-13	3	124
0,022939717	1	1	2	8	6	2	2-janv-61		.	29-sept-11	3	60	29-sept-11	3	60	22-mars-12	3	294	6-sept-12	3		19-Apr-13	3
0,842882788	1	1	2	8	6	2	14-Aug-76		.	1-mars-12	3		1-mars-12	3
0,546094595	1	1	2	8	6	2	01-May-86		.	27-Dec-12	2		27-Dec-12	2
0,049807144	1	1	2	8	6	2	10-Feb-51		.	29-mars-12	2		29-mars-12	2
0,111009171	1	1	2	8	6	2	5-mars-83		.	09-Feb-12	3		09-Feb-12	3		30-Aug-12	3		21-Feb-13	3		05-Aug-13	3
0,942158439	1	1	2	8	6	2	06-Jun-80		.	24-nov-11	1	212	24-nov-11	1	212	21-Jun-12	2					20-Jun-13	3
0,469105071	1	1	2	8	6	2	3-janv-53		.	3-sept-09	3		3-sept-09	3														8-mars-12	3		23-Aug-12	3					22-Aug-13	3
0,1297443	1	1	2	8	6	2	02-Dec-72		.	26-janv-12	3	303	26-janv-12	3	303	19-Jul-12	3		17-janv-13	3		03-Jul-13	3
0,389640264	1	1	2	8	6	2	12-Dec-69		.	21-Feb-13	2		21-Feb-13	2		22-Aug-13	3
0,742214115	1	1	2	8	6	2	08-Feb-47		.	11-nov-10	3		11-nov-10	3					3-nov-11	3		19-Apr-12	3		29-nov-12	3		16-May-13	3	229
0,580155833	1	1	2	8	6	2	9-sept-75		.	02-May-13	3	171	02-May-13	3	171
0,902645498	1	1	2	8	6	2	01-Jun-60		.	31-janv-13	2	282	31-janv-13	2	282	17-Jul-13	3
0,960595799	1	1	2	8	6	2	02-Feb-75		.	22-Dec-10	3		22-Dec-10	3					12-janv-12	3		14-Jun-12	3					27-Jun-13	3
0,059348507	1	1	2	8	6	2	15-Jun-54		.	3-sept-09	3		3-sept-09	3													305	29-mars-12	3
0,251357056		1	2	8	6	2	3-sept-53		.	3-sept-09	3		3-sept-09	3																	23-Aug-12	3	304
0,690271292	1	1	2	1	0	2	7-nov-96		.	10-Jul-08	3		10-Jul-08	3																				29-Dec-11	3		14-Jun-12	3		27-Dec-12	3	560	13-Jun-13	3
0,742114173	0	1	1	1	4	2	20-Jul-63		.	14-janv-08	3		14-janv-08	3																										05-Jul-12	3		07-Feb-13	3
0,132906966	0	1	1	1	4	2	04-May-60		.	10-Jul-08	3		10-Jul-08	3																	28-Jul-11	3
0,7818377	0	1	1	1	4	2	09-Apr-81		.	09-Apr-09	3		09-Apr-09	3														28-oct-11	3
0,322597554	1	1	1	1	4	2	12-Dec-60		.	29-sept-11	3	1367	29-sept-11	3	1367	15-mars-12	3		27-sept-12	3	553
0,801258098	0	1	2	2	4	2	15-Jun-60		.	17-Jun-08	3		17-Jun-08	3																							07-Jun-12	3		22-nov-12	3		04-Jul-13	3
0,583311789	1	1	2	2	4	2	26-Apr-52		.	2-mars-10	3		2-mars-10	3														09-Aug-12	3					07-Aug-13	3
0,742226976	0	1	1	8	4	2	3-nov-62		.	19-Feb-09	3		19-Feb-09	3																	15-mars-12	3		03-Aug-12	3		14-mars-13	3
0,799518408	1	1	2	1	5	2	3-sept-73		.	3-sept-09	3		3-sept-09	3													771				6-sept-12	3		07-Feb-13	3
0,981418595	0	1	2	8	6	2			.	29-nov-12	2		29-nov-12	2
0,37694165	0	1	1	1	0	3	21-Aug-99		.	22-sept-11	3	684	22-sept-11	3	684
0,060366679	0	1	1	8	0	3	21-oct-96		.	26-nov-09	3		26-nov-09	3																	20-Dec-12	3		16-May-13	3
0,347665249	1	1	2	8	0	3	03-Jun-99		.	12-May-11	2		12-May-11	2				284				8-nov-12	3
0,744359012	1	1	2	8	0	3	27-mars-10		.	26-May-11	2	161	26-May-11	2	161				10-May-12	2		22-nov-12	2
0,774494566	1	1	1	1	1	3	02-Jun-74		.	12-janv-12	3		12-janv-12	3		26-Jul-12	3		16-janv-13	3		27-Jun-13	3
0,995033267	1	1	1	8	1	3	25-nov-76		.	26-nov-09	3		26-nov-09	3																				30-May-13	4
0,739478519	0	1	2	8	1	3	20-sept-70		.	19-Feb-09	3		19-Feb-09	3																	09-Feb-12	3		26-Jul-12	3		7-mars-13	3		22-Aug-13	3
0,894938034	0	1	2	8	1	3	6-janv-74		.	09-Apr-09	3		09-Apr-09	3																	03-May-12	3		18-oct-12	3		04-Apr-13	3
0,922860343	0	1	1	1	4	3	9-mars-01		.	26-nov-09	3		26-nov-09	3														10-May-12	3		20-Dec-12	3		16-May-13	3
0,283544387	0	1	1	1	4	3	22-Jul-73		.	06-Aug-08	3		06-Aug-08	3																			177	16-Feb-12	3	165	26-Jul-12	3		21-Feb-13	3		11-Jul-13	3
0,953673005	1	1	1	1	4	3	20-Dec-91		.	30-Jun-11	3		30-Jun-11	3				8	19-Jul-12	3		10-janv-13	3		04-Jul-13	4
0,186284761	0	1	2	2	4	3	09-Apr-86		.	13-Jul-12	3		13-Jul-12	3
0,405862338	0	1	1	3	4	3	28-Apr-87		.	29-Dec-11	2		29-Dec-11	2		26-Jul-12	2		10-janv-13	2		30-May-13	2
0,00468232	0	1	2	3	4	3	30-oct-10		.	07-Jun-12	4	805	07-Jun-12	4	805				20-Jun-13	4
0,482227477	0	1	1	8	4	3	5-nov-87		.	19-janv-12	3	126	19-janv-12	3	126	21-Jun-12	3
0,384378586	0	1	1	8	4	3	04-Jun-07		.	04-Aug-11	2	1377
0,446918734	0	1	1	8	4	3	15-Jun-75		.	24-nov-11	2	150	24-nov-11	2	150	31-May-12	3					06-Jun-13	3
0,1192808	1	1	1	8	4	3	1-oct-06		.	18-nov-10	3		18-nov-10	3								24-May-12	3		06-Dec-12	3		02-May-13	3
0,285757252	1	1	1	8	4	3	15-Feb-86		.	11-nov-10	3		11-nov-10	3								12-Apr-12	3
0,001297983	1	1	1	8	4	3	14-janv-84		.	09-Aug-12	2	344	09-Aug-12	2	344	21-Feb-13	2		11-Jul-13	2
0,779851722	1	1	1	8	4	3	26-Aug-99		.	28-Aug-08	3		28-Aug-08	3																				02-Feb-12	3		13-sept-12	3		28-Feb-13	3
0,253326609	0	1	2	8	4	3	15-Feb-84		.	10-May-12	3	448	10-May-12	3	448
0,677955875	0	1	1	1	5	3	29-mars-89		.	6-sept-12	2		6-sept-12	2					15-Aug-13	3
0,240765973	1	1	1	1	5	3	28-Jun-84		.	30-nov-12	3	15
0,65323556	0	1	2	1	5	3	25-janv-71		.	14-Jun-12	3		14-Jun-12	3					11-Jul-13	3
0,440965199	0	1	2	1	5	3	13-sept-87		.	26-Jul-12	3		26-Jul-12	3		10-janv-13	3		15-Aug-13	3
0,126301044	0	1	1	8	5	3	09-Feb-98		.	26-janv-12	2	1376	26-janv-12	2	1376	12-Jul-12	2					18-Jul-13	3
0,223996504	0	1	1	8	5	3	11-Aug-85		.	22-mars-12	3		22-mars-12	3					11-Apr-13	3
0,096168242	0	1	1	8	5	3	04-Aug-63		.	20-Feb-06	3		20-Feb-06	3																																28-Jul-11	3	395
0,597102101	0	1	1	8	5	3	22-oct-88		.	24-Feb-11	2	525
0,739662548	0	1	2	8	5	3	23-nov-81		.	26-janv-12	3		26-janv-12	3
0,226945361	1	1	2	8	5	3	21-Feb-83		.	3-sept-09	3		3-sept-09	3											29-sept-11	3		22-mars-12	3					21-Feb-13	3
0,77555494	1	1	2	8	5	3	05-May-86		.	19-Jul-12	3		19-Jul-12	3
0,593084475		1	2	8	5	3	26-janv-01		.	24-Feb-11	4		05-Jul-12	4	428	06-Dec-12	4
0,84104355	0	1	1	1	6	3	1-nov-71		.	15-Jun-09	3		15-Jun-09	3																	05-Jul-12	3
0,465575696	0	1	1	1	6	3	16-Apr-80		.	31-janv-11	3		31-janv-11	3					23-Feb-12	3		09-Aug-12	3		07-Feb-13	3
0,629885015	0	1	1	1	6	3	25-sept-73		.	6-sept-12	3		6-sept-12	3		14-Feb-13	3		08-Aug-13	3
0,350483523	0	1	1	1	6	3	06-Apr-85		.	17-Apr-11	3		17-Apr-11	3		3-nov-11	3		19-Apr-12	3		4-oct-12	3		25-Apr-13	3
0,064571036	1	1	1	1	6	3	01-Jul-55		.	31-janv-11	3		31-janv-11	3				480				12-Jul-12	3		21-Feb-13	3		15-Aug-13	3
0,773985352	1	1	1	1	6	3	5-janv-73		.	24-mars-11	2		24-mars-11	2		13-oct-11	2	476	29-mars-12	3		13-sept-12	3
0,88230805	0	1	2	1	6	3	3-sept-63		.	3-sept-09	3		3-sept-09	3													793				20-sept-12	3		7-mars-13	3
0,830621085	0	1	2	1	6	3	31-mars-75		.	3-sept-09	3		3-sept-09	3														8-mars-12	3		30-Aug-12	3		14-Feb-13	3		08-Aug-13	3
0,965827564	0	1	2	1	6	3	31-mars-75		.	3-sept-09	3		3-sept-09	3														22-mars-12	3
0,41534863	0	1	2	1	6	3	05-Jul-82		.	5-oct-09	3		5-oct-09	3													261	19-Apr-12	3		1-nov-12	3		21-mars-13	3
0,80927143	0	1	2	1	6	3	23-oct-80		.	26-nov-09	3		26-nov-09	3
0,257354469	0	1	2	1	6	3	12-oct-60		.	13-oct-09	3		13-oct-09	3													620	12-Apr-12	3		27-sept-12	3		04-Apr-13	3
0,977001191	0	1	2	1	6	3	16-sept-60		.	17-sept-09	3		17-sept-09	3													569
0,840209971	0	1	2	1	6	3	02-Jun-62		.	5-janv-12	3		5-janv-12	3		28-Jun-12	3		13-Dec-12	3		25-Jul-13	3
0,574555402	0	1	2	1	6	3	04-Dec-71		.	19-Feb-09	3		19-Feb-09	3																	15-mars-12	4		23-Aug-12	4
0,300853166	0	1	2	1	6	3	1-nov-68		.	28-Aug-08	3		28-Aug-08	3																			228	1-mars-12	3		13-sept-12	3		28-Feb-13	3		15-Aug-13	3
0,242445857	0	1	2	1	6	3	28-Feb-76		.	29-Dec-11	2		29-Dec-11	2
0,253022317	0	1	2	1	6	3	21-sept-82		.	24-Apr-11	3
0,701901636	1	1	2	1	6	3	07-May-02		.	20-Jun-13	4		20-Jun-13	4
0,045335401	1	1	2	1	6	3	30-nov-52		.	30-sept-08	3		30-sept-08	3																				19-Apr-12	3
0,237621536	1	1	2	1	6	3	25-Dec-75		.	10-Jul-08	3		10-Jul-08	3																							28-Jun-12	3		13-Dec-12	3		18-Jul-13	3
0,273598208	1	1	2	1	6	3	28-nov-98		.	21-Apr-11	4	141	21-Apr-11	4	141	3-nov-11	4	466							03-May-13	4
0,416370193	1	1	7	1	6	3	25-Dec-75		.	30-Aug-10	3		30-Aug-10	3											6-sept-12	3		21-Feb-13	3
0,407467116		1	2	3	6	3	20-Dec-90		.	29-nov-12	2	57	29-nov-12	2	57
0,423403676	0	1	2	4	6	3	25-Aug-85		.	27-sept-11	2		27-sept-11	2					6-sept-12	2
0,846514529	0	1	1	6	6	3	27-Jul-67		.	31-mars-08	3		31-mars-08	3																						615	29-mars-12	3	602	13-sept-12	3
0,892270009	0	1	1	6	6	3	9-sept-95		.	20-Jun-13	3		20-Jun-13	3
0,531684823		1	1	6	6	3	06-May-84		.	14-Jul-11	3	130	14-Jul-11	3	130	12-janv-12	3	310	05-Jul-12	3
0,527831125	0	1	1	8	6	3	10-Jun-79		.	21-Jul-11	2	59	21-Jul-11	2	59	26-janv-12	3		12-Jul-12	3
0,074855222	0	1	1	8	6	3	22-May-82		.	16-Feb-12	1	389	18-Jul-13	1	251
0,723237568	0	1	1	8	6	3	18-Aug-86		.	28-Jun-12	3	133	28-Jun-12	3	133	27-Dec-12	3		11-Jul-13	3
0,649222215	0	1	1	8	6	3	10-sept-76		.	09-Feb-12	3	82	09-Feb-12	3	82	09-Aug-12	3					11-Jul-13	3
0,575195209	0	1	1	8	6	3	23-Dec-91		.	28-Jun-12	2		28-Jun-12	2
0,479945938	0	1	1	8	6	3	2-sept-61		.	3-sept-10	3		3-sept-10	3							569	29-mars-12	3		13-sept-12	3		28-Feb-13	3		15-Aug-13	3
0,764668913	1	1	1	8	6	3	23-Feb-99		.	16-Feb-12	3	814	16-Feb-12	3	814	30-Aug-12	3
0,179806927	1	1	1	8	6	3	11-Apr-57		.	3-sept-09	3		3-sept-09	3													1095	1-mars-12	3		13-sept-12	3		28-Feb-13	3		15-Aug-13	3
0,869168016	1	1	1	8	6	3	02-Jul-69		.	03-Jul-10	3		03-Jul-10	3											21-Jun-12	3
0,193182993	1	1	1	8	6	3	29-Apr-84		.	29-mars-12	2	34	29-mars-12	2	34
0,625142737	1	1	1	8	6	3	06-Jun-83		.	17-nov-11	3	23	17-nov-11	3	23
0,080358079	1	1	1	8	6	3	9-sept-77		.	19-Feb-09	3		19-Feb-09	3																	1-mars-12	3	750	26-Jul-12	3		7-mars-13	3		22-Aug-13	3
0,21186114	0	1	2	8	6	3	10-janv-78		.	22-nov-12	3		22-nov-12	3		02-May-13	3
0,021389818	0	1	2	8	6	3	7-janv-89	16-May-13	.	7-mars-13	3	358	7-mars-13	3	358
0,952808962	0	1	2	8	6	3	30-Apr-65		.	11-nov-10	3		11-nov-10	3					3-nov-11	3					1-nov-12	3		06-Jun-13	3
0,086319282	0	1	2	8	6	3	26-nov-81		.	26-nov-09	3		26-nov-09	3
0,178546243	0	1	2	8	6	3	3-mars-01		.	9-nov-11	3
0,826793133	0	1	2	8	6	3	13-mars-62		.	15-Jul-08	3		15-Jul-08	3																	16-Jun-11	3		26-janv-12	3		12-Jul-12	3		27-Dec-12	3		08-Aug-13	3
0,763802753	1	1	2	8	6	3	12-oct-85		.	28-Jul-11	3		1-nov-12	3		23-May-13	3
0,479478113	1	1	2	8	6	3	17-May-85		.	16-Jun-11	2	426
0,590368657	1	1	2	8	6	3	26-Jun-96		.	22-mars-12	2	254	22-mars-12	2	254	20-sept-12	2		7-mars-13	3
0,624478471	1	1	2	8	6	3			.	31-janv-11	3		31-janv-11	3								26-Jul-12	3		07-Feb-13	3		08-Aug-13	3
0,582529442	1	1	2	8	6	3	3-nov-73		.	20-sept-12	3		20-sept-12	3		21-Feb-13	3
0,684902384		1	2	8	6	3	24-nov-79		.	31-janv-11	3		31-janv-11	3
0,088172579	0	1	1	8	1	4	25-mars-65		.	11-Aug-11	3
0,934007559	0	1	1	8	1	4	18-janv-55		.	19-Feb-09	3		19-Feb-09	3																	09-Feb-12	3		23-Aug-12	3		07-Feb-13	3		25-Jul-13	3
0,448551982	0	1	1	8	1	4	11-janv-57		.	12-May-11	3		12-May-11	3		01-Dec-11	3		17-May-12	3		15-nov-12	3		16-May-13	3
0,253120775	0	1	2	8	1	4	07-Dec-81		.	19-Apr-12	2	221	19-Apr-12	2	221				09-May-13	3
0,840421458	1	1	2	8	1	4	19-Apr-60		.	16-sept-09	3		16-sept-09	3																	6-sept-12	3		04-Apr-13	3
0,197168519	0	1	1	1	4	4	24-Jun-68		.	28-Aug-08	3		28-Aug-08	3																				02-Feb-12	3		16-Aug-12	3		31-janv-13	3
0,684004244	0	1	1	1	4	4	08-Aug-76		.	07-Apr-11	3	275
0,672583573	0	1	1	1	4	4	30-janv-51		.	19-Feb-09	3		19-Feb-09	3																569	1-mars-12	3		6-sept-12	3					22-Aug-13	4
0,9481697	0	1	1	1	4	4	19-Aug-60		.	22-Feb-08	3		22-Feb-08	3																						727	09-Feb-12	3	1504	23-Aug-12	3	1275	07-Feb-13	3		25-Jul-13	3
0,466316444	0	1	2	1	4	4			.	26-nov-08	3		26-nov-08	3														09-Jun-11	3		24-nov-11	3	642	03-May-12	3
0,656918507	0	1	2	1	4	4	26-oct-73		.	28-Aug-08	3		28-Aug-08	3																							23-Aug-12	3		21-Feb-13	3		15-Aug-13	3
0,881374116	0	1	1	8	4	4	15-Jun-53		.	12-janv-12	2	139	12-janv-12	2	139	05-Jul-12	2		10-janv-13	3		27-Jun-13	3
0,790426352	0	1	1	8	4	4	1-janv-59		.	09-Apr-09	3		09-Apr-09	3																643	15-mars-12	3		27-sept-12	3		09-May-13	3
0,638830195	0	1	1	8	4	4	29-Aug-65		.	19-janv-12	3		19-janv-12	3					3-janv-13	3		15-Aug-13	3
0,063138077	0	1	1	8	4	4	28-Jun-52		.	26-May-11	1		26-May-11	1		15-Dec-11	1		31-May-12	1		15-nov-12	1		02-May-13	3
0,710770243	0	1	1	8	4	4	15-Aug-56		.	1-sept-11	3	151	1-sept-11	3	151							27-Feb-13	3
0,047628987	0	1	1	8	4	4	21-sept-61		.	14-Jul-09	3		14-Jul-09	3														19-janv-12	3		05-Jul-12	3		20-Dec-12	3		11-Jul-13	3
0,461231635	1	1	1	8	4	4	03-Feb-37		.	10-May-12	3	169	31-May-12	3		8-nov-12	3		20-Jun-13	3
0,54063214	0	1	2	8	4	4	28-Dec-41		.	29-Dec-11	3		29-Dec-11	3		26-Jul-12	3		10-janv-13	3		04-Jul-13	3
0,729512311	0	1	1	1	5	4	28-Dec-90		.	03-May-12	3		03-May-12	3		29-nov-12	3		16-May-13	3
0,800520709	0	1	1	1	5	4	26-oct-82		.	11-oct-12	3		11-oct-12	3
0,581785503	1	1	1	1	5	4	15-Jun-60		.	05-Jul-12	2		05-Jul-12	2		31-janv-13	3		18-Jul-13	3
0,004167382	0	1	2	1	5	4	17-Jul-51		.	06-Dec-12	3		06-Dec-12	3		23-May-13	3
0,51573857	0	1	1	8	5	4	3-mars-68		.	29-mars-11	3
0,49621926	0	1	1	8	5	4	10-Jul-71		.	09-Apr-09	3		09-Apr-09	3																	29-mars-12	3		4-oct-12	3	313
0,967971147	1	1	1	8	5	4	01-Jun-77		.	02-May-11	3
0,240415678	1	1	1	8	5	4	17-Jul-57		.	09-Apr-09	3		09-Apr-09	3																391				4-oct-12	3		19-Apr-13	3
0,734374785	0	1	2	8	5	4	1-janv-54		.	09-Jul-10	3		09-Jul-10	3											28-Jun-12	3		20-Dec-12	3
0,834212154	0	1	2	8	5	4	30-Apr-60		.	5-mars-09	3		5-mars-09	3																621	29-mars-12	3		13-sept-12	3		28-Feb-13	3
0,097735374	0	1	2	8	5	4	1-mars-62		.	13-oct-09	3		13-oct-09	3														26-Apr-12	3		11-oct-12	3		28-mars-13	3
0,872496824	0	1	2	8	5	4	04-Jul-85		.	19-Feb-09	3		19-Feb-09	3																	09-Feb-12	3		23-Aug-12	3		07-Feb-13	3		22-Aug-13	3
0,58124146	0	1	2	8	5	4	07-Aug-82		.	19-Feb-09	3		19-Feb-09	3																	8-mars-12	3		09-Aug-12	3
0,954163628	1	1	2	8	5	4	02-Jun-58		.	17-nov-11	2	124	17-nov-11	2	124	26-Apr-12	2		22-nov-12	2
0,286286673	1	1	2	8	5	4	1-sept-52		.	10-mars-11	3	63	23-Aug-12	3		21-Feb-13	3		22-Aug-13	3
0,998073739	1	1	2	8	5	4	17-mars-64		.	10-mars-11	3	22	10-mars-11	3	22	11-Aug-11	3											22-Aug-13	3
0,767276855	0	1	1	1	6	4	02-Aug-49		.	28-Jun-12	2		28-Jun-12	2
0,275748792	0	1	1	1	6	4	10-Apr-66		.	3-sept-09	3		3-sept-09	3																	20-sept-12	3
0,376444137	0	1	1	1	6	4	29-nov-46		.	10-mars-11	3	176	10-mars-11	3	176	6-oct-11	3		22-mars-12	3		13-sept-12	3		28-Feb-13	3
0,387983451	0	1	1	1	6	4	11-janv-56		.	26-oct-09	3		26-oct-09	3														29-mars-12	3		18-oct-12	3		23-May-13	3
0,169748072	0	1	1	1	6	4			.	03-May-12	2	334	03-May-12	2	334
0,218117157	0	1	1	1	6	4	04-Dec-68		.	11-nov-10	3		11-nov-10	3					27-oct-11	3					1-nov-12	3		23-May-13	3
0,885488945	0	1	1	1	6	4	5-janv-51		.	30-Aug-10	3		30-Aug-10	3								23-Feb-12	3		16-Aug-12	3		07-Feb-13	3
0,561282052	0	1	2	1	6	4	12-nov-53		.	05-May-11	3		05-May-11	3		3-nov-11	3		17-May-12	3	413	29-nov-12	3		16-May-13	3
0,176465465	0	1	2	1	6	4	1-janv-62		.	10-sept-09	3		10-sept-09	3														05-Apr-12	3		20-sept-12	3		7-mars-13	3		22-Aug-13	3
0,798130283	0	1	2	1	6	4	1-janv-62		.	19-Feb-09	3		19-Feb-09	3																	26-janv-12	3		09-Aug-12	3		14-mars-13	3
0,336356473	0	1	2	1	6	4	11-sept-76		.	28-Jul-11	3	105	28-Jul-11	3	105	23-Feb-12	3								15-Jul-13	3
0,087203156	0	1	2	1	6	4	3-mars-67		.	28-Apr-10	3		28-Apr-10	3											03-May-12	3		25-oct-12	3		11-Apr-13	3
0,268543695	0	1	2	1	6	4	20-mars-43		.	26-nov-09	3		26-nov-09	3																	8-nov-12	3		20-Jun-13	3
0,936694809	0	1	2	1	6	4			.	29-mars-12	2	367	29-mars-12	2	367	4-oct-12	2		04-Apr-13	2
0,075676887	0	1	2	1	6	4	05-Dec-55		.	26-nov-10	3		26-nov-10	3					17-nov-11	3		07-Jun-12	3		06-Dec-12	3		20-Jun-13	3
0,820912169	0	1	2	1	6	4	9-sept-78		.	10-mars-11	2	172	10-mars-11	2	172				1-mars-12	2
0,939054376	0	1	2	1	6	4	05-Jun-55		.	11-nov-10	3		11-nov-10	3					13-oct-11	3	623	31-May-12	3		15-nov-12	3		02-May-13	3
0,805514895	0	1	2	1	6	4	15-Apr-69		.	28-Aug-08	3		28-Aug-08	3																				02-Feb-12	3		13-sept-12	3		28-Feb-13	3		15-Aug-13	3
0,273074282	0	1	2	1	6	4	05-Feb-39		.	05-May-11	3		05-May-11	3		3-nov-11	3		10-May-12	3		1-nov-12	3		23-May-13	3
0,46837158	0	1	2	1	6	4	25-sept-55		.	04-Aug-11	3	59	04-Aug-11	3	59	1-mars-12	3		16-Aug-12	3					11-Jul-13	3
0,961694251	0	1	2	1	6	4	13-Jun-48		.	27-oct-11	3	389	27-oct-11	3	389	05-Apr-12	3		18-oct-12	3		04-Apr-13	3
0,520734967	0	1	2	1	6	4	15-Jun-52		.	8-mars-12	2	70
0,759477023	0	1	2	1	6	4	10-Jun-42		.	17-mars-11	2	285	17-mars-11	2	285				29-mars-12	3		16-Aug-12	4
0,28296478	0	1	2	1	6	4	09-Jul-50		.	09-Apr-09	3		09-Apr-09	3																502	03-May-12	3		20-sept-12	3		02-May-13	3	580
0,676782536	0	1	2	1	6	4	10-Jun-65		.	22-sept-10	3	196	22-sept-10	3	196							8-mars-12	3		18-oct-12	3		04-Apr-13	3
0,620983619	1	1	2	1	6	4	07-Apr-75		.	07-Apr-11	3	259	07-Apr-11	3	259			354	19-Apr-12	3		25-oct-12	3
0,435419396	1	1	2	1	6	4	2-sept-73		.	1-sept-11	3	121
0,783684143	1	1	2	1	6	4	9-mars-54		.	29-sept-11	2		29-sept-11	2		05-Apr-12	2		20-sept-12	2
0,386869733	1	1	2	1	6	4	14-Apr-34		.	10-mars-11	3	114
0,827175331	1	1	2	1	6	4	20-janv-69		.	02-Jun-13	3		02-Jun-13	3
0,106075391		1	2	1	6	4	10-Jun-69		.	1-sept-11	2		1-sept-11	2		1-mars-12	2	269	16-Aug-12	3		28-mars-13	3
0,668325822	0	1	2	4	6	4	4-sept-52		.	3-mars-11	2	320	3-mars-11	2	320			269	16-Feb-12	3					14-Feb-13	3
0,294543972	0	1	2	6	6	4	01-Jul-62		.	23-mars-12	3		23-mars-12	3		20-sept-12	3		7-mars-13	3	168	22-Aug-13	3
0,775774534	0	1	2	6	6	4	27-Feb-74		.	04-Aug-11	4		04-Aug-11	4		23-Feb-12	4
0,505633219	0	1	2	6	6	4	5-mars-73		.	31-mars-11	3		31-mars-11	3		20-oct-11	3	122	15-mars-12	3		13-sept-12	3		25-Apr-13	3
0,021662841	0	1	1	8	6	4	28-Dec-64		.	01-Jun-12	3	528
0,877997433	0	1	1	8	6	4	12-Dec-64		.	28-Aug-08	3		28-Aug-08	3																			838	22-mars-12	3		09-Aug-12	3		21-mars-13	3
0,262620135	0	1	1	8	6	4	12-Jun-72		.	29-Apr-10	3		29-Apr-10	3											03-May-12	3		4-oct-12	3
0,752051734	0	1	1	8	6	4			.	23-May-13	2		23-May-13	2
0,088226241	0	1	1	8	6	4	28-mars-71		.	25-Aug-11	2		25-Aug-11	2		23-Feb-12	2		6-sept-12	2	271	21-Feb-13	2
0,530901595	0	1	1	8	6	4	11-nov-75		.	06-Dec-10	3		06-Dec-10	3								21-Jun-12	3					12-Jun-13	3
0,885885961	0	1	1	8	6	4			.	26-mars-09	3		26-mars-09	3																				11-oct-12	3		11-Apr-13	3	685
0,031510743		1	1	8	6	4	13-mars-63		.	31-janv-11	2		31-janv-11	2								30-Aug-12	3		14-Feb-13	3		04-Jul-13	3
0,087757352	0	1	2	8	6	4	12-mars-72		.	14-Jul-11	3	111	14-Jul-11	3	111	12-janv-12	3					10-janv-13	3		27-Jun-13	3
0,889559556	0	1	2	8	6	4	06-May-62		.	11-nov-10	3		11-nov-10	3								10-May-12	3		25-oct-12	3		06-Jun-13	3
0,954140817	0	1	2	8	6	4	21-Aug-82		.	5-mars-08	3		5-mars-08	3																						209	23-Feb-12	3	558	09-Aug-12	3		21-mars-13	3		05-Aug-13	3
0,655120015	0	1	2	8	6	4	02-Jun-59		.	26-nov-09	3		26-nov-09	3											01-Dec-11	3		17-May-12	3		8-nov-12	3		16-May-13	3
0,505255488	0	1	2	8	6	4	18-Feb-40		.	20-May-10	3		20-May-10	3								27-oct-11	3					13-Dec-12	3		30-May-13	3
0,705817337	0	1	2	8	6	4	01-Apr-58		.	28-Jun-12	2		28-Jun-12	2		27-Dec-12	2		20-Jun-13	2
0,633450768	0	1	2	8	6	4	02-Feb-67		.	19-Feb-09	3		19-Feb-09	3																	09-Feb-12	3		13-sept-12	3		28-Feb-13	3
0,286796841	0	1	2	8	6	4	03-May-61		.	10-mars-11	2	70	10-mars-11	2	70				05-Apr-12	3		16-Aug-12	3					22-Aug-13	3
0,379048783	0	1	2	8	6	4	07-Dec-50		.	19-Feb-09	3		19-Feb-09	3																	23-Feb-12	3		16-Aug-12	3		31-janv-13	3	768	25-Jul-13	3
0,957518855	0	1	2	8	6	4	25-Dec-65		.	10-mars-11	1	785
0,440592336	0	1	2	8	6	4	09-Apr-54		.	10-janv-07	3
0,809565336	0	1	2	8	6	4	12-Jun-54		.	07-Aug-09	3		07-Aug-09	3													674	09-Feb-12	3	300	03-Aug-12	3		17-janv-13	3
0,20458617	0	1	2	8	6	4	7-nov-49		.	05-Feb-08	3		05-Feb-08	3																							09-Feb-12	3		23-Aug-12	3
0,90451455	0	1	2	8	6	4	09-Aug-82		.	12-Apr-12	3	32	12-Apr-12	3	32	11-oct-12	3
0,01220994	0	1	2	8	6	4	3-mars-53		.	28-Aug-08	3		28-Aug-08	3																				09-Feb-12	3	506	23-Aug-12	3		07-Feb-13	3	467
0,926150624	0	1	2	8	6	4	24-oct-50		.	05-May-10	3		05-May-10	3											17-May-12	3		1-nov-12	3
0,67861672	0	1	2	8	6	4	09-Jul-86		.	25-Feb-10	3		25-Feb-10	3										39	26-janv-12	3		30-Aug-12	3		14-mars-13	3
0,672069382	0	1	2	8	6	4	06-Jul-64		.	11-nov-10	3		11-nov-10	3					10-nov-11	3					15-nov-12	3		09-May-13	3
0,341100916	0	1	2	8	6	4	13-Apr-60		.	15-oct-08	3		15-oct-08	3																			599	03-May-12	3	443	18-oct-12	3		04-Apr-13	3	664
0,285362138	0	1	2	8	6	4	23-Aug-63		.	24-janv-08	3		24-janv-08	3																							12-janv-12	3
0,750374747	0	1	2	8	6	4	08-Aug-69		.	19-Feb-09	3		19-Feb-09	3																	9-mars-12	3		23-Aug-12	3		07-Feb-13	3		25-Jul-13	3
0,176416478	0	1	2	8	6	4	20-mars-84		.	05-May-11	3		05-May-11	3					24-May-12	3
0,237893318	0	1	2	8	6	4	22-nov-71		.	05-Apr-12	2		05-Apr-12	2		11-oct-12	2		25-mars-13	3
0,178405094	0	1	2	8	6	4	07-Apr-64		.	1-mars-12	4		1-mars-12	4		6-sept-12	4		21-Feb-13	4
0,155292263	0	1	2	8	6	4	6-sept-73		.	11-nov-10	3		11-nov-10	3							623	31-May-12	3	504	15-nov-12	3		02-May-13	3
0,833284359	0	1	2	8	6	4	20-nov-76		.	21-mars-13	3	126	21-mars-13	3	126
0,841632625	0	1	2	8	6	4	20-Jun-64		.	24-mars-11	2		24-mars-11	2		1-sept-11	2		12-Apr-12	2
0,548212811	0	1	2	8	6	4	16-oct-38		.	19-janv-12	3
0,613023575	0	1	2	8	6	4	10-sept-90		.	31-mars-11	2	285	31-mars-11	2	285			444	19-Apr-12	2		27-sept-12	2
0,051603486	0	1	2	8	6	4	21-Apr-67		.	14-Jul-11	2	101	14-Jul-11	2	101	12-janv-12	3	437	28-Jun-12	3		07-Feb-13	3		25-Jul-13	3
0,427433923	0	1	2	8	6	4	08-Aug-75		.	14-Feb-13	3		14-Feb-13	3		18-Jul-13	3
0,197098562	0	1	2	8	6	4	02-May-62		.	21-Apr-11	3	277	21-Apr-11	3	277			625	03-May-12	3	280
0,923815358	1	1	2	8	6	4	03-Jul-43		.	19-Feb-09	3		19-Feb-09	3																	23-Feb-12	3		6-sept-12	3
0,511191453	1	1	2	8	6	4	17-sept-78		.	5-oct-10	3		5-oct-10	3													337
0,400036377	1	1	2	8	6	4	07-Jul-65		.	3-mars-08	3		3-mars-08	3																							8-mars-12	3		16-Aug-12	3
0,965892097	1	1	2	8	6	4	04-Apr-56		.	19-Feb-09	3		19-Feb-09	3														1-sept-11	3
0,997955788	1	1	2	8	6	4	02-Feb-51		.	3-sept-09	3		3-sept-09	3													517	1-mars-12	3		16-Aug-12	3		28-mars-13	3
0,043252024	1	1	2	8	6	4	22-Feb-77		.	3-sept-09	3		3-sept-09	3														10-Feb-12	3	951	23-Aug-12	3		07-Feb-13	3
0,996392999	1	1	2	8	6	4	15-mars-59		.	10-Jul-08	3		10-Jul-08	3																				12-janv-12	3		26-Jul-12	3		10-janv-13	3		25-Jul-13	3
0,205537563	1	1	2	8	6	4	05-Jun-74		.	13-sept-12	2		13-sept-12	2		04-Apr-13	2
0,440349874	1	1	2	8	6	4	19-Apr-75		.	31-May-12	2		31-May-12	2		15-nov-12	2		06-Jun-13	3
0,734382978	1	1	2	8	6	4	02-Feb-49		.	9-nov-10	3		9-nov-10	3								03-May-12	3		18-oct-12	3		16-May-13	3
0,02071389	1	1	2	8	6	4	27-Jun-60		.	1-mars-12	3		1-mars-12	3		03-Aug-12	4		14-Feb-13	4
0,609693324	1	1	7	8	6	4	01-Dec-63		.	13-Aug-10	2
0,698146168	0	1	1	8	6	2	16-sept-79	08-Dec-11	1	17-mars-11	2	258	17-mars-11	2	258
0,291320607	0	1	2	8	6	2	18-janv-72	02-Feb-12	1	19-janv-12	3	519	19-janv-12	3	519
0,233653853	0	1	1	8	5	.	22-Jun-81		.	25-Jun-11	3		25-Jun-11	3											23-Jul-13	3
0,385519414	0	1	2	8	6	.	15-Jun-74		.	7-mars-12	3		7-mars-12	3		6-sept-12	3
0,31061338	0	1	2	8	6	.			.	7-mars-12	3		7-mars-12	3		6-sept-12	3
0,51949552	0	1	2	8	6	.	30-May-85		.	23-Jun-11	3		23-Jun-11	3
0,387332142	0	1	2	8	6	.			.	4-janv-12	3		4-janv-12	3								23-Jul-13	3
0,892655961	0	1	2	8	6	.			.	7-mars-12	3		7-mars-12	3		6-sept-12	3
0,183063798	0	1	2	8	6	.			.	7-mars-12	3		7-mars-12	3		6-sept-12	3
0,33932276	0	1	2	8	6	.			.	19-janv-12	3		19-janv-12	3								23-Jul-13	3
0,08838876	1	1	2	8	6	.			.	22-Aug-11	3		22-Aug-11	3					6-sept-12	3
0,24121914	1	1	2	8	6	.			.	7-mars-12	3		7-mars-12	3		6-sept-12	3
0,785962676	1	1	2	8	6	.			.	7-mars-12	3		7-mars-12	3
0,278180224	1	1	2	8	6	.			.	7-mars-12	3		7-mars-12	3		6-sept-12	3
0,263260282		1	2	8	6	.			.	7-mars-12	3		7-mars-12	3		6-sept-12	3
0,508290837	1	1	2	1	0	0			.	1-oct-12	3		1-oct-12	3
0,311785728	0	1	2	1	6	1	14-mars-85		.	23-Jul-13	3		23-Jul-13	3
0,379567761	0	1	2	1	6	1	10-Jun-77		.	06-Aug-13	2		06-Aug-13	2
0,911606889	1	1	2	8	6	1			.	7-mars-12	3		7-mars-12	3		6-sept-12	3
0,111368656	1	1	2	1	5	2	18-janv-60		.	7-mars-12	3		7-mars-12	3
0,096452672	0	1	1	1	6	2			.	7-mars-12	3		7-mars-12	3		6-sept-12	3
0,73896563	1	1	1	1	6	2	6-sept-47		.	27-nov-12	3		27-nov-12	3
0,388541943	1	1	1	1	6	2	25-Dec-53		.	27-Jul-13	3		27-Jul-13	3
0,109601827	0	1	2	1	6	2	11-mars-63		.	06-Aug-09	3		06-Aug-09	3																							06-Aug-13	3
0,14706695	0	1	2	1	6	2	05-Aug-84		.	06-Aug-13	3		06-Aug-13	3
0,000552419	1	1	2	1	6	2	12-mars-57		.	12-mars-09	3		12-mars-09	3
0,393995751	1	1	2	1	6	2	14-Jun-61		.	23-Jun-09	2		23-Jun-09	2
0,485250158	1	1	2	1	6	2	20-janv-71		.	7-mars-12	3		7-mars-12	3
0,332717599	0	1	1	3	6	2	25-Aug-95		.	06-Aug-13	2		06-Aug-13	2
0,012309444	0	1	2	3	6	2	05-Aug-92		.	06-Aug-13	2		06-Aug-13	2
0,009863924	0	1	1	8	6	2	10-Jul-62		.	4-janv-12	3		4-janv-12	3								23-Jul-13	3
0,88202682	0	1	1	8	6	2	11-May-74		.	7-mars-12	3		7-mars-12	3		6-sept-12	3
0,488048007	0	1	2	8	6	2	02-Jun-76		.	4-oct-10	2		4-oct-10	2
0,451963572	0	1	2	8	6	2	04-Apr-74		.	28-Jul-13	3		28-Jul-13	3
0,357613788	0	1	2	8	6	2			.	7-mars-12	3		7-mars-12	3
0,11262013	1	1	2	8	6	2	17-Jun-55		.	7-mars-12	3		7-mars-12	3		6-sept-12	3
0,430205113	1	1	2	8	6	2			.	06-Aug-13	3		06-Aug-13	3
0,888739969	1	1	2	8	6	2	13-Apr-54		.	21-sept-12	3		21-sept-12	3
0,766052712	0	1	2	8	5	3	1-janv-72		.	23-Jun-11	3		23-Jun-11	3					06-Jul-12	3
0,389662392	0	1	1	1	6	3	22-nov-82		.	7-mars-12	3		7-mars-12	3		6-sept-12	3
0,377287383	0	1	2	1	6	3	24-May-09		.	27-nov-12	3		27-nov-12	3
0,936956235	0	1	1	8	6	3	13-janv-87		.	22-janv-12	3		22-janv-12	3
0,416246784	0	1	2	8	6	3	26-Jun-82		.	06-Aug-13	1		06-Aug-13	1
0,41506611	0	1	2	8	6	3	23-Dec-74		.	7-mars-12	3		7-mars-12	3		6-sept-12	3
0,15164853	1	1	2	8	6	3	15-Aug-70		.	25-Jun-11	3		25-Jun-11	3
0,028875651		1	2	8	6	3	3-sept-78		.	22-nov-10	3		22-nov-10	3
0,86799106	0	1	2	8	5	4			.	7-mars-12	3		7-mars-12	3		6-sept-12	3
0,109354158	0	1	2	1	6	4	02-Feb-71		.	06-Aug-13	3		06-Aug-13	3
0,87228968	0	1	2	1	6	4	06-Aug-38		.	03-Dec-09	3		03-Dec-09	3
0,513082481	0	1	1	8	6	4	11-nov-56		.	7-mars-12	3		7-mars-12	3		6-sept-12	3
0,188174367	0	1	2	8	6	4	30-Jun-62		.	21-janv-12	3		21-janv-12	3								23-Jul-13	3
0,539406549	0	1	2	8	6	4	14-Jun-58		.	7-mars-12	3		7-mars-12	3
0,331898024	0	1	2	1	5	.	06-Aug-69		.	11-janv-12	3		11-janv-12	3
0,675952343	1	1	2	1	5	.	02-Dec-62		.	11-janv-12	3		11-janv-12	3
0,106435409	0	1	1	8	5	.	22-oct-54		.	11-janv-12	3		11-janv-12	3
0,063442848	1	1	1	8	5	.	25-Jun-63		.	18-Feb-13	3		18-Feb-13	3
0,939565836	0	1	2	1	6	.			.	11-janv-12	3		11-janv-12	3
0,514684775	1	1	1	1	0	0	12-janv-02		.	11-janv-12	3		11-janv-12	3
0,098845995	0	1	1	8	0	0	18-Jun-98		.	11-janv-12	3		11-janv-12	3
0,551066828	0	1	1	1	6	1	16-Jul-78		.	22-Jul-13	3		22-Jul-13	3
0,661103181	1	1	1	8	6	1	06-Jun-65		.	11-janv-12	3		11-janv-12	3
0,885714949	1	1	1	8	5	2	15-Jun-73		.	22-Jul-13	3		22-Jul-13	3
0,052089159	1	1	1	8	5	2	17-oct-88		.	11-janv-12	3		11-janv-12	3
0,141839721	0	1	1	1	6	2	25-sept-82		.	13-May-13	2		13-May-13	2
0,277104724	0	1	2	1	6	2	15-May-54		.	15-May-12	3
0,429278621	0	1	2	1	6	2	11-janv-72		.	11-janv-12	3		11-janv-12	3
0,538055262	0	1	2	1	6	2	14-sept-74		.	11-janv-12	4		11-janv-12	4
0,211763852	1	1	2	1	6	2	10-janv-30		.	11-janv-12	3
0,745331744	1	1	2	1	6	2	15-Jun-73		.	14-May-13	2		14-May-13	2
0,196956055	1	1	2	1	6	2	21-nov-56		.	11-janv-12	3		11-janv-12	3
0,745527931	1	1	2	1	6	2	11-janv-76		.	11-janv-12	4		11-janv-12	4
0,415917041	1	1	2	1	6	2	14-nov-47		.	11-janv-12	3		11-janv-12	3
0,66425101	1	1	2	1	6	2	10-mars-75		.	10-Jun-13	2	331	10-Jun-13	2	331
0,072504354	0	1	1	8	6	2	18-Feb-53		.	18-Feb-13	2		18-Feb-13	2
0,287327483	0	1	1	8	6	2	17-Jul-57		.	22-Jul-13	3		22-Jul-13	3
0,63950487	0	1	1	8	6	2	1-janv-67		.	11-nov-12	3		11-nov-12	3		13-May-13	3
0,452568846	0	1	1	8	6	2	10-janv-61		.	11-janv-12	3		11-janv-12	3
0,973586886	0	1	1	8	6	2			.	11-janv-12	3		11-janv-12	3								22-Jul-13	3
0,166541979	0	1	1	8	6	2	27-May-89		.	08-Jul-13	2		08-Jul-13	2
0,278192819	0	1	2	8	6	2	13-janv-75		.	11-janv-12	3		11-janv-12	3
0,014648631	1	1	2	8	6	2	07-Feb-55		.	17-janv-12	3	75	17-janv-12	3	75	19-Jun-12	3
0,71375782	1	1	2	8	6	2	06-Jun-66		.	22-Jul-13	3		22-Jul-13	3
0,006702561	0	1	2	1	6	3	11-oct-66		.	11-janv-12	3
0,054333876	0	1	2	1	6	3			.	11-janv-12	3		11-janv-12	3
0,179012725	0	1	1	8	6	3	11-nov-79		.	11-janv-12	4		11-janv-12	4								08-Jul-13	4
0,300913763	0	1	1	8	6	3	5-mars-10		.	05-Aug-13	2		05-Aug-13	2
0,861241613	0	1	1	1	6	4	2-mars-68		.	02-Aug-12	3		02-Aug-12	3					22-Jul-13	3
0,598316101	0	1	1	1	6	4	18-Aug-52		.	05-Aug-13	2		05-Aug-13	2
0,668148652	0	1	2	1	6	4	11-janv-60		.	11-janv-12	3		11-janv-12	3
0,337038739	0	1	1	8	6	4	2-janv-70		.	11-janv-12	3		11-janv-12	3								22-Jul-13	3
0,654951157	0	1	1	8	6	4	11-janv-56		.	11-janv-12	4		11-janv-12	4
0,225543664	0	1	1	8	6	4	11-nov-72		.	22-Jul-13	3		22-Jul-13	3
0,865877126	0	2	2	8	6	4	10-janv-67		.	13-May-13	3
0,635825715	1	1	1	1	0	0	6-sept-98		.	06-Jun-11	2	17
0,69429706	1	1	1	1	0	0	20-mars-04		.	16-May-11	4		16-May-11	4
0,079154681	0	1	2	1	0	0	3-oct-96		.	7-nov-11	4	404	7-nov-11	4	404	28-May-12	4	674
0,22843747	0	1	1	8	0	0	20-Apr-09		.	28-Feb-11	3	1115	28-Feb-11	3	1115
0,202678119	0	1	1	8	0	0	19-Dec-03		.	19-Dec-11	4	710	19-Dec-11	4	710	11-Jun-12	4		26-nov-12	4
0,409691989	1	1	1	8	0	0	07-Feb-00		.	26-mars-12	2		26-mars-12	2
0,660237806	1	1	1	8	0	0	15-Feb-00		.	26-mars-12	2		26-mars-12	2		17-sept-12	3		7-mars-13	3
0,46218249	0	1	2	8	0	0	09-Dec-03		.	7-mars-11	3	230	7-mars-11	3	230				26-mars-12	3					04-Feb-13	3
0,744253752	1	1	2	8	0	0	15-Apr-07		.	13-Jun-11	4	118	13-Jun-11	4	118
0,242427247	1	1	2	8	0	0	26-mars-09		.	06-Jun-11	4		06-Jun-11	4				1551				26-nov-12	4		27-May-13	4
0,029545692	1	1	2	8	0	0	09-Dec-03		.	7-mars-11	3	358	7-mars-11	3	358				26-mars-12	4		10-sept-12	4
0,996427151	1	1	2	8	0	0	23-Jun-09		.	12-nov-12	4		12-nov-12	4		10-Jun-13	4
0,144628172	0	2	1	8	0	0	20-mars-09		.	28-mars-11	4	674	28-mars-11	4	674	29-Aug-11	4		16-Apr-12	4		1-oct-12	4
0,130826187	0	1	2	8	6	0	18-oct-98		.	7-mars-11	4	160	7-mars-11	4	160	29-Aug-11	4	351	5-mars-12	4	379	3-sept-12	4
0,08442388	0	1	2	8	6	0	31-Dec-01		.	13-Feb-12	4		13-Feb-12	4
0,59559496	1	1	2	8	6	0	29-Aug-97		.	23-May-11	3		23-May-11	3		05-Dec-11	3	350				12-Dec-12	3		27-May-13	3
0,804142385	0	1	2	8	1	1	17-sept-83		.	28-Feb-11	3	402	28-Feb-11	3	402	22-Aug-11	3
0,579629028	0	1	2	8	1	1	07-Jun-78		.	14-mars-11	3	206	14-mars-11	3	206	12-sept-11	4		27-Feb-12	4					10-Apr-13	4
0,429100434	0	1	1	8	4	1	04-Jun-77		.	9-janv-12	3		9-janv-12	3
0,875295792	0	1	1	8	5	1	07-Apr-82		.	10-Jun-13	2		10-Jun-13	2
0,805530081	0	1	1	1	6	1	02-Feb-68		.	14-mars-11	3	41	14-mars-11	3	41	26-sept-11	4	185	12-mars-12	4		3-sept-12	4
0,077420282	0	1	2	1	6	1	06-Jul-59		.	14-mars-11	3	501	16-Apr-12	3	241	1-oct-12	3		29-Apr-13	3
0,62501921	0	1	2	1	6	1	02-May-81		.	29-Apr-13	2		29-Apr-13	2
0,221756847	0	1	2	1	6	1	20-Feb-57		.	30-May-11	3		30-May-11	3		31-oct-11	3		28-May-12	3		10-Dec-12	3
0,821139673	0	1	1	3	6	1	15-nov-83		.	11-Jul-11	2	438
0,129677992	0	1	1	8	6	1	05-Jun-85		.	25-Jul-11	2	607
0,207161007	1	1	2	8	6	1	6-mars-64		.	28-Feb-11	3	10	28-Feb-11	3	10	01-Aug-11	3
0,389615385	1	1	2	8	6	1	25-Feb-79		.	15-oct-12	2	200	15-oct-12	2	200	13-May-13	2
0,160206038	0	1	1	1	1	2	04-Apr-65		.	28-mars-11	3	131
0,688852651	1	1	2	8	1	2	03-May-76		.	10-oct-11	2		10-oct-11	2		02-Apr-12	2	312	6-oct-12	3		29-Apr-13	3
0,328735007	1	1	2	8	1	2	07-Jul-47		.	23-May-11	2		23-May-11	2
0,00370147	0	1	1	1	4	2	17-Jun-56		.	7-nov-11	2	210	7-nov-11	2	210	07-May-12	2		28-oct-12	2		13-May-13	2
0,497273163	1	1	1	1	4	2	22-janv-59		.	23-janv-12	3		23-janv-12	3
0,123419991	1	1	1	2	4	2	06-Aug-68		.	28-May-12	2		28-May-12	2		26-nov-12	3		27-May-13	3
0,995034608	1	1	2	8	4	2	02-Jun-77		.	30-janv-12	2	155	30-janv-12	2	155	16-Jul-12	2
0,315273181	1	1	1	1	5	2	03-Jul-80		.	25-Jun-12	4		25-Jun-12	4		11-janv-13	4
0,024275792	1	1	1	1	5	2	16-Apr-86		.	17-sept-12	3		17-sept-12	3
0,233517947	0	1	1	1	6	2	23-Jun-82		.	28-Feb-11	4	30	28-Feb-11	4	30	26-sept-11	4		30-janv-12	4					04-Feb-13	4
0,360865518	0	1	1	1	6	2	05-Feb-73		.	28-Feb-11	2	221	12-mars-12	3		3-sept-12	3
0,922583782	0	1	1	1	6	2	08-Aug-77		.	04-Apr-11	2	386	26-mars-12	2	303
0,580426945	0	1	2	1	6	2	15-sept-92		.	10-oct-11	2		10-oct-11	2
0,275235597	0	1	2	1	6	2	2-mars-71		.	09-May-11	2		09-May-11	2		21-nov-11	2	520	07-May-12	2					11-May-13	3
0,443295526	1	1	2	1	6	2	3-sept-58		.	14-mars-11	3	498	14-mars-11	3	498	10-oct-11	3
0,151116406	1	1	2	1	6	2	28-mars-78		.	7-mars-11	3	29
0,826421095	0	1	1	3	6	2	11-Aug-85		.	17-Jun-10	2
0,769959915	0	1	1	3	6	2	07-May-92		.	14-Feb-11	3	404
0,437240428		1	1	3	6	2	06-Jul-82		.	18-Jul-11	2	487
0,041629724	0	1	2	3	6	2	27-Aug-84		.	7-mars-11	2	224	7-mars-11	2	224				27-Feb-12	2		17-sept-12	3
0,74369802	0	1	1	4	6	2	04-Apr-89		.	13-Jun-11	1	101	13-Jun-11	1	101	14-Dec-11	1	205	04-Jun-12	1		24-Dec-12	1		10-Jun-13	3
0,027837471	0	1	1	8	6	2	20-Jun-82		.	19-mars-12	2		19-mars-12	2		17-sept-12	2		4-mars-13	3
0,952610346	0	1	1	8	6	2	29-Jun-79		.	15-oct-12	2
0,885458229	0	1	1	8	6	2	24-Dec-78		.	14-mars-11	2	213	14-mars-11	2	213	10-oct-11	2	629
0,520409319	0	1	1	8	6	2	29-nov-87		.	24-oct-11	2		24-oct-11	2					15-oct-12	3		29-Apr-13	3
0,858098792	1	1	1	8	6	2	15-mars-80		.	26-mars-12	2		26-mars-12	2
0,046849065	1	1	1	8	6	2	11-nov-68		.	26-sept-11	2		26-sept-11	2		26-mars-12	2		1-oct-12	2
0,848583526	0	1	2	8	6	2	16-Jun-72		.	28-mars-11	3	224	28-mars-11	3	224	24-oct-11	3	548	16-Apr-12	3
0,259560184	0	1	2	8	6	2	21-Jun-73		.	21-mars-11	3	265	21-mars-11	3	265	3-oct-11	3		02-Apr-12	3		17-sept-12	3		4-mars-13	3
0,046774433	0	1	2	8	6	2	12-Dec-52		.	23-May-11	2		13-May-13	3	245
0,117348697	0	1	2	8	6	2	04-Jun-82		.	11-Apr-11	3		11-Apr-11	3		7-nov-11	3
0,690364531	0	1	2	8	6	2	06-Jul-74		.	24-oct-11	3		24-oct-11	3		02-Apr-12	3	243	29-oct-12	3	308
0,962036247	0	1	2	8	6	2	21-janv-81		.	7-nov-11	2	189	7-nov-11	2	189
0,747211238	0	1	2	8	6	2	16-Jun-70		.	28-Feb-11	4	169
0,625042101	0	1	2	8	6	2	20-nov-86		.	4-mars-13	2		4-mars-13	2
0,638909162	0	1	2	8	6	2	11-Jul-60		.	28-Feb-11	3	348	28-Feb-11	3	348				27-Feb-12	3					04-Feb-13	3
0,047687251	0	1	2	8	6	2	13-Feb-74		.	7-mars-11	3	271	7-mars-11	3	271	29-Aug-11	3		12-mars-12	3		3-sept-12	3
0,888091383	0	1	2	8	6	2	06-Dec-76		.	27-Jun-11	2	167	27-Jun-11	2	167
0,235014546	0	1	2	8	6	2	02-Feb-88		.	14-mars-11	2	197	14-mars-11	2	197	10-oct-11	2		5-mars-12	2
0,675901428	0	1	2	8	6	2	04-Apr-79		.	04-Apr-11	2	954
0,621900338	0	1	2	8	6	2	11-Jun-77		.	28-mars-11	2	177	28-mars-11	2	177	26-sept-11	2		12-mars-12	2		3-sept-12	2		20-Apr-13	3
0,081306234	0	1	2	8	6	2	27-Feb-76		.	02-Apr-12	3		02-Apr-12	3		1-oct-12	3
0,253789906	0	1	2	8	6	2	08-Aug-79		.	28-Feb-11	3	9	28-Feb-11	3	9
0,568207409	0	1	2	8	6	2	25-sept-57		.	7-nov-11	2		7-nov-11	2		07-May-12	3					27-May-13	3
0,836663569	0	1	2	8	6	2	31-mars-84		.	12-nov-12	2	141	12-nov-12	2	141	27-May-13	2
0,021572732	1	1	2	8	6	2			.	02-Apr-12	3		02-Apr-12	3		1-oct-12	3
0,875216744	1	1	2	8	6	2	22-Jun-66		.	14-mars-11	2	185	14-mars-11	2	185	2-sept-11	2		5-mars-12	2
0,264962674	1	1	2	8	6	2	29-Apr-64		.	8-nov-11	3	53
0,749199638	1	1	2	8	6	2			.	27-May-13	2		27-May-13	2
0,458788729	1	1	2	8	6	2	22-Jun-73		.	12-nov-12	2	16	12-nov-12	2	16	27-May-13	2
0,812356875	1	1	2	8	6	2	10-nov-70		.	11-mars-12	3		11-mars-12	3
0,764277226	1	1	2	8	6	2	16-sept-69		.	20-Feb-12	2		20-Feb-12	2				331	18-mars-13	2
0,327008557	1	1	2	8	6	2	07-Jul-68		.	06-Jun-11	4		06-Jun-11	4		05-Dec-11	4		21-May-12	4		12-nov-12	4
0,005198618	1	1	2	8	6	2	15-oct-46		.	7-mars-11	2	124	7-mars-11	2	124				26-mars-12	2		10-sept-12	2		04-Feb-13	2
0,409785409		1	2	8	6	2	23-mars-59		.	26-sept-11	2		26-sept-11	2		05-Apr-12	2
0,432347728	0	1	1	8	4	2	8-janv-79		.	23-janv-12	3	286	20-Feb-12	3		3-sept-12	3
0,547360685	1	1	1	1	1	3	07-Apr-87		.	15-Jun-12	3
0,253538893	0	1	1	3	6	3	26-Apr-11		.	27-Feb-12	2	635	27-Feb-12	2	635	3-sept-12	2		13-Feb-13	3
0,651006088	0	1	1	8	6	3	20-Jun-81		.	14-nov-11	2		14-nov-11	2
0,132090287	0	1	1	2	4	4	25-May-85		.	06-Jun-11	2	368
0,071047406	0	1	1	8	5	4	15-Jun-73		.	10-Jun-13	3		10-Jun-13	3
0,07127368	0	1	2	8	5	4	4-mars-71		.	4-mars-13	3		4-mars-13	3
0,239484781	0	1	1	1	6	4	07-Jul-72		.	20-Jun-11	3	604
0,449513387	0	1	2	1	6	4	20-Feb-61		.	16-mars-10	3		16-mars-10	3							236	10-oct-11	3		26-mars-12	3		17-sept-12	3
0,817402088	0	1	2	1	6	4	24-mars-72		.	06-Aug-09	4		06-Aug-09	4											11-Jul-11	4	483	13-Feb-12	4					29-janv-13	4
0,964678368	0	1	2	1	6	4	1-janv-72		.	14-mars-11	2	275	14-mars-11	2	275	26-sept-11	3	444	12-mars-12	3		27-Aug-12	3
0,705306287	0	1	2	1	6	4	04-Apr-83		.	14-mars-11	2	471
0,165128905	0	1	2	1	6	4	27-mars-69		.	28-mars-11	2	84
0,099880158	1	1	1	8	6	4	09-Jun-48		.	26-mars-10	3	196	26-mars-10	3	196										12-mars-12	3							440
0,498241023	0	1	2	8	6	4	19-Jun-59		.	4-nov-10	3		4-nov-10	3
0,264933166	0	1	2	8	6	4	25-Dec-77		.	18-Jul-11	2	93
0,114684065	0	1	2	8	6	4	05-Jul-71		.	26-mars-12	3		26-mars-12	3		3-sept-12	3		20-Apr-13	3
0,855156205	0	1	2	8	6	4	07-Jul-68		.	7-nov-11	3
0,446558998	0	1	2	8	6	4	16-Jun-57		.	29-Aug-11	2		29-Aug-11	2		27-Feb-12	4
0,937601968	0	1	2	8	6	4	17-Jun-61		.	18-Jun-10	3		18-Jun-10	3					18-Jul-11	3					21-May-12	3	156	26-nov-12	3
0,454870316	0	1	2	8	6	4	11-nov-45		.	28-Feb-11	3	372	9-janv-12	3		25-Jun-12	3					10-Jun-13	3
0,152791167	1	1	2	1	.	.	15-janv-85		.	10-Jul-12	2	121	10-Jul-12	2	121	8-janv-13	2		18-Jun-13	3
0,25849561		2	.	.	.	.			.	09-May-13	3		09-May-13	3
0,874620974	0	1	1	1	0	0	27-Apr-03		.	21-Aug-12	3		21-Aug-12	3		19-mars-13	3		06-Aug-13	3
0,207096577	1	1	1	1	0	0	1-janv-04		.	22-Jul-10	3		22-Jul-10	3					19-Jul-11	3					07-Aug-12	3		22-janv-13	3		09-Jul-13	3
0,544135996	0	1	2	1	0	0	18-Jul-00		.	19-Jul-11	4	155	19-Jul-11	4	155	07-Feb-12	4		07-Aug-12	4		22-janv-13	4		09-Jul-13	4
0,932825929	0	1	2	1	0	0	11-Jul-05		.	1-nov-11	4		1-nov-11	4		22-May-12	4		6-nov-12	4		21-May-13	4
0,942860383	0	1	2	1	0	0	1-janv-01		.	20-Dec-10	3		20-Dec-10	3								10-Jul-12	3					28-May-13	3
0,63889218	0	1	2	1	0	0	23-Aug-98		.	03-May-11	2
0,508281063	1	1	2	1	0	0	15-nov-06		.	18-Dec-12	3		18-Dec-12	3		28-May-13	4
0,3824345	1	1	2	1	0	0	9-janv-00		.	23-Aug-11	3		23-Aug-11	3		21-Feb-12	3		4-sept-12	3		12-Feb-13	3	536	30-Jul-13	3
0,648757319	1	1	2	1	0	0	20-nov-06		.	1-mars-11	3	467	1-mars-11	3	467	02-Aug-11	3				625	28-Aug-12	3
0,936468319	1	1	2	1	0	0	7-nov-08		.	8-nov-11	1		8-nov-11	1		17-Apr-12	1		23-oct-12	1		04-Jun-13	2
0,129776531	1	1	2	1	0	0	11-mars-05		.	02-Aug-11	3		02-Aug-11	3								12-Feb-13	4
0,682210545	1	1	2	1	0	0	04-Jul-01		.	18-May-10	3		18-May-10	3								1-nov-11	3		15-May-12	4		30-oct-12	4		30-Apr-13	4
0,439924582		1	2	1	0	0	28-sept-97		.	26-mars-03	3		26-mars-03	3
0,759232311	0	1	2	3	0	0	08-Apr-10		.	26-Jun-12	3	1772	26-Jun-12	3	1772				16-Jul-13	3
0,719571479	0	1	2	3	0	0	26-Aug-11		.	14-nov-12	3		14-nov-12	3		15-May-13	3
0,19278943	0	1	2	3	0	0	8-sept-10		.	03-Jul-12	1
0,676761698	1	1	2	3	0	0	09-Aug-11		.	7-mars-13	4		7-mars-13	4
0,170142465	0	1	1	8	0	0	12-janv-08		.	13-Aug-09	3		13-Aug-09	3
0,423651987	0	1	1	8	0	0	10-Apr-04		.	22-Feb-11	3	365	03-Apr-12	3	352
0,843737986	0	1	1	8	0	0	23-Aug-05		.	27-mars-12	4		27-mars-12	4		28-Aug-12	4		09-Apr-13	4
0,209062009	0	1	1	8	0	0	19-nov-00		.	20-nov-10	3		20-nov-10	3								19-Jun-12	3		27-nov-12	3		11-Jun-13	3
0,325419135	0	1	1	8	0	0	01-Jul-05		.	15-mars-11	3	70	15-mars-11	3	70
0,666421718	0	1	1	8	0	0	9-janv-07		.	10-janv-12	3	93	10-janv-12	3	93	07-Aug-12	3
0,583189693	1	1	1	8	0	0	30-May-02		.	11-oct-11	3		11-oct-11	3		08-May-12	3	595				09-Apr-13	3
0,36026585	1	1	1	8	0	0	15-Jun-06		.	03-Apr-12	3	158	03-Apr-12	3	158	2-oct-12	4		19-mars-13	4
0,990012708	1	1	1	8	0	0	6-janv-09		.	16-mars-11	3	315
0,70382743	0	1	2	8	0	0	25-Dec-93		.	22-Jul-10	3		22-Jul-10	3								17-janv-12	3	499	03-Jul-12	3		8-janv-13	3		25-Jun-13	3
0,637699895	0	1	2	8	0	0	02-Dec-97		.	20-mars-12	3		20-mars-12	3		4-sept-12	3		19-mars-13	3	723
0,199527616	0	1	2	8	0	0	26-Feb-99		.	1-mars-11	2	322	1-mars-11	2	322	02-Aug-11	2	655	13-mars-12	2		28-Aug-12	2
0,187199483	0	1	2	8	0	0	06-Feb-04		.	06-Feb-13	2	265	06-Feb-13	2	265
0,12339985	0	1	2	8	0	0	10-Jun-97		.	25-Aug-12	2
0,9915746	1	1	2	8	0	0	25-Jul-09		.	11-Dec-09	3	69	11-Dec-09	3	69													22-May-12	3					23-May-13	3
0,144960175	1	1	2	8	0	0	12-Feb-02		.	07-Jun-11	3		07-Jun-11	3		06-Dec-11	3		19-Jun-12	3		04-Dec-12	3		21-May-13	3
0,889176566	1	1	2	8	0	0	21-Jun-04		.	22-Jul-10	4		22-Jul-10	4											07-Aug-12	4		22-janv-13	4		09-Jul-13	4
0,239395626	1	1	2	8	0	0	11-Jun-06		.	29-janv-13	2	323	29-janv-13	2	323	06-Aug-13	3
0,851852035	1	1	2	8	0	0	23-Apr-01		.	23-Apr-13	2	308	23-Apr-13	2	308
0,030372574	1	1	2	8	0	0	12-Feb-05		.	26-Feb-13	3	219	26-Feb-13	3	219
0,07157934	1	1	2	8	0	0	12-Dec-97		.	19-janv-11	3		19-janv-11	3								17-Jul-12	3					30-Jul-13	3
0,559858093	1	1	2	8	0	0	03-Jul-01		.	1-mars-11	3	378	1-mars-11	3	378	02-Aug-11	3
0,895393587		1	2	8	0	0	15-janv-06		.	18-mars-10	4		18-mars-10	4											6-mars-12	4		21-Aug-12	4		09-Apr-13	4
0,702066662	1	1	2	1	4	0	24-Jul-11		.	12-Jun-12	4	3363	12-Jun-12	4	3363	04-Dec-12	4		06-Jun-13	4
0,012356066	1	1	2	2	4	0	29-Apr-11		.	15-May-12	1	1580	10-Jul-12	3		05-Feb-13	3		23-Jul-13	3
0,078546024	1	1	2	1	6	0	15-Jun-01		.	20-Dec-10	4		20-Dec-10	4				68	20-Dec-11	4		05-Jun-12	4	1081				18-Jun-13	4
0,270737388	1	1	1	8	6	0	19-mars-99		.	19-mars-09	3		19-mars-09	3																	20-mars-12	3		4-sept-12	3		04-Apr-13	3
0,671810289	0	1	1	2	4	1			.	19-Jun-12	3	264	19-Jun-12	3	264	04-Dec-12	3
0,21885913	0	1	1	8	4	1	03-Dec-76		.	30-janv-12	3		30-janv-12	3		17-Jul-12	3
0,51458002	0	1	1	8	4	1	01-Jun-83		.	05-Apr-11	2	81	05-Apr-11	2	81				14-mars-12	2		2-oct-12	2		09-Apr-13	3
0,105415663	0	1	2	8	4	1	9-sept-69		.	07-Apr-11	2		07-Apr-11	2		28-sept-11	3	523	17-Apr-12	3	453
0,648290012	0	1	1	1	5	1	26-Jun-68		.	8-janv-13	3		8-janv-13	3		11-Jun-13	3
0,720582638	1	1	1	1	5	1	23-nov-72		.	03-Jul-12	3		07-Aug-12	4
0,572634602	0	1	2	1	5	1	26-Dec-79		.	31-Jul-12	3		31-Jul-12	3		15-janv-13	3		02-Jul-13	3
0,930918423	1	1	2	8	5	1	06-Jun-71		.	31-janv-12	3	53	31-janv-12	3	53				15-janv-13	3		09-Jul-13	3
0,130207589	0	1	1	1	6	1	06-Apr-64		.	10-Dec-09	3		10-Dec-09	3														15-May-12	3					04-Jun-13	3
0,805355962	0	1	1	1	6	1	29-Jul-66		.	25-nov-10	3		25-nov-10	3					1-nov-11	3		19-Jun-12	3		04-Dec-12	3		28-May-13	3
0,38477863	0	1	1	1	6	1	07-Jun-83		.	28-Jun-11	3	116	28-Jun-11	3	116				10-Jul-12	3		18-Dec-12	3	568	09-Jul-13	3
0,356000063	0	1	1	1	6	1	19-nov-91		.	16-Aug-11	2		16-Aug-11	2		24-janv-12	2		31-Jul-12	3		22-janv-13	3
0,612147975	0	1	1	1	6	1	01-Apr-62		.	11-oct-11	3	151	11-oct-11	3	151	10-Apr-12	3		25-sept-12	3		07-May-13	3
0,406585157	0	1	2	1	6	1	06-Dec-70		.	19-mars-09	3		19-mars-09	3																	20-mars-12	3		2-oct-12	3		19-mars-13	3
0,167873455	0	1	2	1	6	1	09-Jul-85		.	22-mars-11	2	19	22-mars-11	2	19	23-Aug-11	2		10-Apr-12	2		25-sept-12	2		17-mars-13	3
0,61728545	0	1	2	1	6	1	08-Apr-74		.	8-mars-10	3		8-mars-10	3								13-sept-11	3		6-mars-12	3		11-sept-12	3		26-mars-13	3
0,065497482	0	1	2	1	6	1	2-mars-30		.	12-Jul-11	4		12-Jul-11	4		07-Feb-12	4
0,824400011	0	1	2	1	6	1	16-Feb-72		.	03-May-11	3		03-May-11	3		8-nov-11	3	460
0,567577234	0	1	2	2	6	1	1-janv-85		.	28-May-13	2		28-May-13	2
0,822965427	0	1	2	3	6	1	04-Apr-82		.	22-mars-11	2	189	22-mars-11	2	189
0,659584721	0	1	2	3	6	1	24-Feb-86		.	7-mars-13	2		7-mars-13	2
0,419130398	0	1	2	3	6	1	04-Dec-85		.	22-Aug-11	2		22-Aug-11	2								19-mars-13	3
0,354952746	0	1	1	6	6	1	04-Jun-85		.	12-Jul-11	3		12-Jul-11	3
0,166214719	0	1	1	8	6	1	31-Jul-80		.	10-Dec-09	3		10-Dec-09	3											22-nov-11	3		10-Jul-12	3					27-Jun-13	3
0,95693272	0	1	1	8	6	1	27-Jul-81		.	13-Apr-10	3		13-Apr-10	3								8-nov-11	3	352				12-oct-12	3		09-Apr-13	3
0,151671251	0	1	1	8	6	1	17-Feb-60		.	10-janv-12	2		10-janv-12	2					15-janv-13	2		09-Jul-13	3
0,994153236	0	1	2	8	6	1	11-nov-73		.	19-mars-09	3		19-mars-09	3													704				28-Feb-12	3					26-mars-13	3
0,563093559	0	1	2	8	6	1	14-Aug-81		.	15-nov-11	2	355	15-nov-11	2	355	17-Apr-12	2		30-oct-12	3		14-May-13	3
0,112032621	0	1	2	8	6	1	18-Apr-84		.	07-Aug-12	2	172	07-Aug-12	2	172	8-janv-13	3		20-Aug-13	3
0,379687857	0	1	2	8	6	1	2-oct-52		.	28-Feb-12	2	64	28-Feb-12	2	64
0,347445539	0	1	2	8	6	1	20-Feb-56		.	14-Feb-12	2		14-Feb-12	2
0,399168211	0	1	2	8	6	1	21-Jun-63		.	02-Feb-11	3	169	02-Feb-11	3	169				17-janv-12	3	266	28-Aug-12	3		12-Feb-13	3
0,677020548	0	1	2	8	6	1	02-Apr-75		.	02-Apr-13	2		02-Apr-13	2
0,052068871	0	1	1	3	.	2			.	17-Jul-12	1		17-Jul-12	1		29-janv-13	1		20-Jun-13	3
0,309666225	0	1	1	1	1	2	02-Feb-90		.	19-janv-11	2		19-janv-11	2					31-janv-12	3		14-Aug-12	3		8-janv-13	3		04-Jul-13	3
0,627610468	0	1	1	1	1	2	06-Feb-60		.	9-oct-12	3		9-oct-12	3		09-Apr-13	3
0,719641526	1	1	1	1	1	2	25-Feb-53		.	19-sept-07	4		19-sept-07	4																						258	13-sept-11	4	266	03-Apr-12	4
0,853026796	0	1	1	2	1	2	09-Feb-87		.	01-Jun-12	2		01-Jun-12	2		27-nov-12	2		06-Jun-13	3
0,659262013	0	1	1	3	1	2	28-Aug-86		.	03-Jul-12	1
0,610072643	0	1	1	8	1	2	25-janv-74		.	25-Jun-12	3		07-Aug-12	3		5-mars-13	3		20-Aug-13	3
0,836132109	1	1	1	8	1	2	7-mars-73		.	11-janv-08	3		11-janv-08	3																							10-janv-12	3		24-Jul-12	3		5-janv-13	3
0,346247807	1	1	1	8	1	2	01-Dec-80		.	22-Jul-10	3		22-Jul-10	3											17-Jul-12	3		22-janv-13	3
0,589059933	1	1	1	8	1	2	10-mars-88		.	02-Aug-11	3	23
0,520784744	1	1	2	8	2	2	10-May-77		.	13-sept-11	3	317
0,145341771	1	1	2	8	2	2	15-Jun-72		.	27-sept-11	3		27-sept-11	3
0,733505439	0	1	1	1	4	2	29-nov-55		.	29-nov-11	3	341	29-nov-11	3	341	05-Jun-12	3		20-nov-12	3		11-Jun-13	3
0,719269301	0	1	1	1	4	2	18-Apr-50		.	13-Aug-09	3		13-Aug-09	3							363							14-Feb-12	3		28-Aug-12	3		15-janv-13	3		27-Aug-13	3
0,897403517	0	1	1	1	4	2	02-Apr-50		.	02-Apr-09	2
0,323668114	1	1	1	1	4	2	16-Apr-49		.	6-sept-11	2		6-sept-11	2		03-Apr-12	2		18-sept-12	2		5-mars-13	3		20-Aug-13	3
0,582479172	1	1	1	1	4	2	05-May-70		.	21-Apr-10	3		21-Apr-10	3										436	10-Apr-12	3		25-sept-12	3	579	07-May-13	3
0,81600786	1	1	1	1	4	2	20-Aug-71		.	05-Jun-12	2	112	05-Jun-12	2	112				02-Jul-13	3
0,785511659	0	1	2	1	4	2	13-Aug-81		.	13-Aug-09	3		13-Aug-09	3
0,007319768	1	1	2	1	4	2	07-May-82		.	05-Apr-11	3		05-Apr-11	3		4-oct-11	3					25-sept-12	3		09-Apr-13	3
0,295295055	0	1	1	2	4	2	10-Jun-67		.	13-Aug-09	3		13-Aug-09	3											23-Aug-11	3		07-Feb-12	3		21-Aug-12	3		12-Feb-13	3
0,422319293	0	1	1	2	4	2	19-Apr-78		.	10-Jun-08	3		10-Jun-08	3																							19-Jun-12	3		27-nov-12	3		14-May-13	3
0,96722489	0	1	1	2	4	2	2-janv-70		.	12-Jun-12	2		12-Jun-12	2		27-Dec-12	2		09-Jul-13	3
0,670202146	0	1	1	2	4	2	27-oct-74		.	27-oct-08	3		27-oct-08	3																				03-Apr-12	3		13-nov-12	3		30-Apr-13	3
0,880295594	1	1	1	2	4	2	1-janv-75		.	29-May-12	2	28	29-May-12	2	28	30-oct-12	2		04-Jun-13	3
0,958417509	1	1	1	2	4	2	06-Jun-58		.	12-Jun-12	2	283	12-Jun-12	2	283	8-janv-13	3	478	26-Jun-13	3
0,079532193	1	1	1	2	4	2	19-Jul-81		.	10-Jul-12	3	87	10-Jul-12	3	87
0,929484693	1	1	1	2	4	2	7-nov-82		.	19-Jun-12	3		19-Jun-12	3		27-nov-12	3
0,033035781	0	1	2	2	4	2	10-oct-64		.	13-Aug-09	3		13-Aug-09	3
0,11296912	1	1	2	2	4	2	24-Apr-46		.	12-Jun-12	2	310	12-Jun-12	2	310	27-Dec-12	2		09-Jul-13	3
0,588093547	0	1	1	3	4	2	12-sept-72		.	13-Dec-11	2		13-Dec-11	2		29-May-12	2	328	13-nov-12	2		25-Jun-13	2
0,452542129	0	1	1	3	4	2	06-Jun-80		.	6-mars-12	3	232	6-mars-12	3	232				26-mars-13	3
0,33080864	0	1	1	3	4	2	8-oct-78		.	6-mars-12	1	205	6-mars-12	1	205	3-oct-12	1		03-Apr-13	1
0,941684201	0	1	2	3	4	2	15-Feb-90		.	06-Dec-11	2		06-Dec-11	2		03-Jul-12	2		27-Dec-12	3		20-Jun-13	3
0,658433083	0	1	1	8	4	2	14-Apr-82		.	13-mars-12	3		13-mars-12	3		2-oct-12	3
0,033559231	0	1	1	8	4	2	02-Jul-78		.	22-mars-11	3	203	22-mars-11	3	203	23-Aug-11	3		10-Apr-12	3
0,139824169	1	1	1	8	4	2	20-Jul-54		.	24-May-11	2		24-May-11	2		25-nov-11	2		08-May-12	2		23-oct-12	2		04-Jun-13	3
0,286469094	1	1	1	8	4	2	9-janv-59		.	10-janv-12	2		10-janv-12	2		23-Jul-12	2					11-Jun-13	3
0,021479413	1	1	1	8	4	2	01-Jun-76		.	12-Jun-12	2	190	12-Jun-12	2	190	27-nov-12	3
0,97657495	0	1	2	8	4	2	08-Aug-70		.	18-oct-11	2		18-oct-11	2		08-May-12	2
0,201741997	0	1	2	8	4	2	02-Apr-50		.	19-Dec-11	3		19-Dec-11	3		25-Jun-12	3	125	26-nov-12	3
0,949327363	0	1	2	8	4	2	11-nov-82		.	10-mars-11	3
0,931536073	0	1	2	8	4	2	18-Apr-86		.	12-Apr-11	2
0,569594828	0	1	2	8	4	2	15-Jun-66		.	29-May-12	2	330	29-May-12	2	330	27-nov-12	2		21-May-13	2
0,752957171	1	1	2	8	4	2	28-Feb-87		.	6-sept-11	1	88	6-sept-11	1	88	6-mars-12	1		07-Aug-12	1		19-mars-13	1		06-Aug-13	1
0,734141179	0	1	1	1	5	2	12-Jun-70		.	19-janv-12	3		19-janv-12	3					22-janv-13	3
0,931537594	0	1	1	1	5	2	06-Jun-88		.	2-oct-12	3		2-oct-12	3
0,601112563	0	1	1	1	5	2	15-Jun-57		.	03-Jul-12	2	272	03-Jul-12	2	272	18-Dec-12	3		30-Jul-13	3
0,759279517	0	1	1	1	5	2	24-Apr-82		.	18-mars-10	3		18-mars-10	3								27-sept-11	3	785	13-mars-12	3		28-Aug-12	3		12-mars-13	3
0,867465445	0	1	1	1	5	2	05-May-85		.	26-Jun-12	3		10-Jul-12	3		22-janv-13	4		09-Jul-13	4
0,036430453	0	1	1	1	5	2			.	31-Jul-12	3		31-Jul-12	3		29-janv-13	3		16-Jul-13	3
0,769522034	0	1	1	1	5	2	24-Jun-78		.	18-Dec-12	3		18-Dec-12	3		21-May-13	3
0,921065572	0	1	1	1	5	2	29-Dec-82		.	18-Dec-12	2		18-Dec-12	2		06-Jun-13	3
0,426117354	1	1	1	1	5	2	11-Jun-46		.	9-oct-12	3		14-May-13	3	223
0,487607725	1	1	1	1	5	2	2-mars-67		.	28-Aug-12	3		28-Aug-12	3		29-janv-13	3
0,546296816	0	1	2	1	5	2	27-Jul-88		.	11-Dec-12	3		11-Dec-12	3		06-Jun-13	3
0,088818159	0	1	1	8	5	2	28-Feb-91		.	6-mars-12	3	306	6-mars-12	3	306	11-sept-12	3					13-Aug-13	3
0,831942223	0	1	1	8	5	2	7-mars-79		.	7-mars-13	3		7-mars-13	3
0,885623803	0	1	1	8	5	2	03-Apr-86		.	03-Apr-12	2	199	03-Apr-12	2	199	2-oct-12	3
0,194393996	0	1	1	8	5	2	06-Jun-72		.	10-janv-12	3	66	10-janv-12	3	66	03-Jul-12	3		15-janv-13	3		02-Jul-13	3
0,131261005	0	1	1	8	5	2	15-Jul-79		.	07-Feb-12	2	226	07-Feb-12	2	226	17-Jul-12	2		12-Feb-13	2
0,9613296	1	1	1	8	5	2	06-Jun-65		.	19-mars-09	3		19-mars-09	3														27-sept-11	3		13-mars-12	3		4-oct-12	3		5-mars-13	3
0,439907528	1	1	1	8	5	2	15-Jun-75		.	14-May-13	3	234	14-May-13	3	234
0,217005682	1	1	1	8	5	2	02-Dec-72		.	07-Feb-12	3	100	07-Feb-12	3	100				22-janv-13	3
0,396442109	1	1	1	8	5	2	11-janv-60		.	03-Apr-12	1	136	03-Apr-12	1	136	2-oct-12	1	210	5-mars-13	1
0,797375419	1	1	1	8	5	2	12-Dec-53		.	10-janv-12	3	129	10-janv-12	3	129	17-Jul-12	3		8-janv-13	3	210	20-Jun-13	3
0,676875841	0	1	2	8	5	2	31-Aug-77		.	02-Aug-11	3		02-Aug-11	3		21-Feb-12	3	379	07-Aug-12	3		22-janv-13	3		09-Jul-13	3
0,492117663	0	1	2	8	5	2	17-Apr-74		.	1-nov-11	3		1-nov-11	3		17-Apr-12	3		27-nov-12	3
0,021939869	0	1	2	8	5	2	15-mars-74		.	22-May-12	2		22-May-12	2		30-oct-12	2		16-May-13	3
0,158680989	0	1	2	8	5	2	01-Jun-76		.	03-Apr-12	3		03-Apr-12	3					26-mars-13	3
0,534239373	0	1	2	8	5	2	19-Jul-81		.	15-May-12	3		15-May-12	3					04-Jun-13	3
0,606456225	0	1	2	8	5	2	04-Jul-83		.	26-Jul-11	3	204	26-Jul-11	3	204	07-Feb-12	3	494	10-Jul-12	3		22-janv-13	3		08-Aug-13	3
0,359849886	0	1	2	8	5	2	19-Feb-88		.	16-May-13	3		16-May-13	3
0,414700828	0	1	2	8	5	2	19-janv-56		.	10-janv-12	2	230	10-janv-12	2	230	17-Jul-12	3				353	25-Jun-13	3
0,456492924	1	1	2	8	5	2	27-Feb-51		.	28-Feb-12	2	54	28-Feb-12	2	54	25-sept-12	2		19-mars-13	3
0,591004797	1	1	2	8	5	2	15-Jun-68		.	20-mars-12	2		20-mars-12	2					02-Apr-13	3
0,872276313	1	2	2	1	5	2			.	22-janv-13	3		22-janv-13	3
0,691057543	0	1	1	1	6	2	16-Dec-63		.	15-mars-11	2	791
0,582024636	0	1	1	1	6	2	03-Jun-74		.	18-mars-10	3		18-mars-10	3										491	13-mars-12	3	493	25-sept-12	3		12-mars-13	3
0,676075556	0	1	1	1	6	2	4-sept-80		.	4-sept-12	3		4-sept-12	3		05-Feb-13	3
0,776132924	0	1	1	1	6	2	28-Aug-85		.	10-Jul-12	2		10-Jul-12	2		8-janv-13	2
0,335313826	0	1	1	1	6	2	02-Apr-79		.	8-mars-11	3	99	8-mars-11	3	99
0,365579922	0	1	1	1	6	2	18-janv-84		.	08-May-12	2		08-May-12	2		04-Dec-12	2		07-May-13	3
0,454505904	0	1	1	1	6	2	07-Jul-75		.	05-Apr-11	2	322	05-Apr-11	2	322			953	20-mars-12	2		30-oct-12	2		16-Apr-13	3
0,517574241	0	1	1	1	6	2	07-Feb-64		.	19-janv-11	3		19-janv-11	3		19-Jul-11	3		20-Dec-11	3		07-Aug-12	3		22-janv-13	3
0,313134758	0	1	1	1	6	2	10-oct-82		.	05-Jul-11	1	138	05-Jul-11	1	138	10-janv-12	1		26-Jun-12	1		8-janv-13	3
0,413269479	0	1	1	1	6	2	10-Dec-58		.	10-Dec-09	2		10-Dec-09	2											15-nov-11	3		26-Jun-12	3		13-nov-12	3		28-Jun-13	3
0,413657065	0	1	1	1	6	2	6-sept-61		.	15-sept-07	3		15-sept-07	3																										13-mars-12	3		25-sept-12	3		12-mars-13	3
0,512185734	0	1	1	1	6	2	17-Dec-53		.	14-May-13	2		14-May-13	2
0,104151277	0	1	1	1	6	2	15-sept-60		.	22-Jul-10	3		22-Jul-10	3					12-Jul-11	3		31-janv-12	3		17-Jul-12	3		15-janv-13	3
0,697679345	1	1	1	1	6	2	15-Jun-57		.	28-Aug-12	3		28-Aug-12	3
0,440007587	1	1	1	1	6	2	16-Jun-72		.	10-Jul-12	3		10-Jul-12	3		8-janv-13	3
0,57755935	1	1	1	1	6	2	18-oct-75		.	17-Jul-08	3		17-Jul-08	3																	19-Jul-11	3	350	10-janv-12	3	293	03-Jul-12	3		12-Feb-13	3
0,712400314	1	1	1	1	6	2	26-oct-84		.	10-oct-10	4		10-oct-10	4					1-nov-11	4		27-mars-12	4		6-nov-12	4		26-mars-13	4
0,659352834	1	1	1	1	6	2	06-Jun-79		.	19-janv-11	3		19-janv-11	3		02-Aug-11	3	838	17-janv-12	3		03-Jul-12	3		22-janv-13	3
0,630616394	1	1	1	1	6	2	27-May-84		.	28-May-13	2	286	28-May-13	2	286
0,237473008	1	1	1	1	6	2	05-Apr-73		.	12-Jun-08	3		12-Jun-08	3																	05-Jul-11	3		20-Dec-11	3		19-Jun-12	3		8-janv-13	3		25-Jun-13	3
0,938829914	1	1	1	1	6	2	26-Jun-76		.	30-Aug-11	3		30-Aug-11	3		28-Feb-12	3		14-Aug-12	3		5-mars-13	3	144
0,441270159	1	1	1	1	6	2	28-Apr-57		.	30-oct-12	2		30-oct-12	2		07-May-13	3
0,41972351	1	1	1	1	6	2	01-Apr-68		.	17-Jul-08	3		17-Jul-08	3																				17-janv-12	3		31-Jul-12	3		18-Dec-12	3		09-Jul-13	3
0,949573317	1	1	1	1	6	2	22-Jul-83		.	31-Jul-12	2		31-Jul-12	2		15-janv-13	2
0,4085001	0	1	2	1	6	2	25-oct-79		.	10-May-11	3	45	10-May-11	3	45				22-May-12	3		04-Dec-12	3		21-May-13	3	269
0,802861683	0	1	2	1	6	2	19-Dec-72		.	20-Dec-10	4		20-Dec-10	4		19-Jul-11	4					17-Jul-12	4					09-Jul-13	4
0,469998629	0	1	2	1	6	2	16-Dec-50		.	20-Dec-10	3		20-Dec-10	3					6-janv-12	3		10-Jul-12	3					28-May-13	3
0,336419593	0	1	2	1	6	2	30-Jun-78		.	6-mars-12	3		6-mars-12	3
0,241614852	0	1	2	1	6	2	16-sept-80		.	08-May-12	3		08-May-12	3		6-nov-12	3		28-May-13	3
0,909797094	0	1	2	1	6	2	07-Jun-69		.	19-mars-09	3		19-mars-09	3														13-sept-11	3		27-mars-12	3		9-oct-12	3		26-mars-13	3
0,280575975	0	1	2	1	6	2	15-Feb-75		.	03-May-11	2		03-May-11	2					22-May-12	3		13-nov-12	3		30-Apr-13	3
0,33194165	0	1	2	1	6	2	01-Jun-68		.	22-mars-11	2	79	22-mars-11	2	79				6-mars-12	3		28-Aug-12	3		09-Apr-13	3
0,78484738	0	1	2	1	6	2	18-Aug-61		.	16-Aug-11	2	74	16-Aug-11	2	74	28-Feb-12	2	133	14-Aug-12	3		22-janv-13	3
0,853502342	0	1	2	1	6	2	19-Dec-56		.	20-Dec-10	3		20-Dec-10	3								05-Jun-12	3	1111	15-janv-13	3		04-Jun-13	3
0,077077141	0	1	2	1	6	2	28-Feb-68		.	28-Feb-12	2		28-Feb-12	2
0,650426448	0	1	2	1	6	2	27-nov-77		.	8-mars-11	1	292	8-mars-11	1	292	6-sept-11	1				705	4-sept-12	1		12-Feb-13	3	639
0,86053619	0	1	2	1	6	2	27-Feb-78		.	28-Feb-12	2	131	28-Feb-12	2	131
0,96733062	0	1	2	1	6	2	15-oct-83		.	15-mars-11	3	317	15-mars-11	3	317				28-Feb-12	3		9-oct-12	3		26-mars-13	3
0,67802073	0	1	2	1	6	2	15-Dec-92		.	23-oct-12	1		23-oct-12	1		25-Apr-13	1
0,825899462	0	1	2	1	6	2	08-Aug-83		.	18-mars-10	3		18-mars-10	3								30-Aug-11	3
0,009667846	1	1	2	1	6	2	10-oct-52		.	13-Aug-09	3		13-Aug-09	3														17-janv-12	3	475	31-Jul-12	3		15-janv-13	3
0,180728074	1	1	2	1	6	2	15-May-73		.	28-Aug-12	3		9-oct-12	3		30-Apr-13	3
0,650584987	1	1	2	1	6	2	25-May-41		.	20-Dec-10	3		20-Dec-10	3					17-janv-12	3		03-Jul-12	3					02-Jul-13	3
0,463109061	1	1	2	1	6	2	1-sept-70		.	5-nov-08	3		5-nov-08	3														17-May-11	3		1-nov-11	3		17-Apr-12	3					09-May-13	3
0,743613688	1	1	2	1	6	2	07-Jul-75		.	19-mars-09	3		19-mars-09	3																				11-sept-12	3		02-Apr-13	3
0,263111504	1	1	2	1	6	2	15-Jun-54		.	31-Jul-12	3	151	31-Jul-12	3	151	4-janv-13	3
0,895450234	1	1	2	1	6	2	15-Jun-53		.	17-May-11	2	216	17-May-11	2	216			253							30-Apr-13	2
0,046328297	1	1	2	1	6	2	27-janv-60		.	13-Aug-09	3		13-Aug-09	3														28-Feb-12	3		24-Jul-12	3		5-mars-13	3		20-Aug-13	3
0,863837687	1	1	2	1	6	2	03-May-63		.	22-nov-11	2	155	22-nov-11	2	155	22-May-12	2		6-nov-12	2		28-May-13	4
0,679777388	1	1	2	1	6	2	26-Jul-73		.	19-janv-11	3		19-janv-11	3							416	24-Jul-12	3		05-Feb-13	3
0,099116733	1	1	2	1	6	2	05-Apr-77		.	22-Feb-11	3	14	22-Feb-11	3	14
0,535530039	1	1	2	1	6	2	05-May-76		.	19-Jul-11	1	204	19-Jul-11	1	204	17-janv-12	1		03-Jul-12	1		12-Feb-13	3		01-Aug-13	3
0,066772714	1	1	2	2	6	2	8-nov-67		.	6-mars-12	3		6-mars-12	3					12-Feb-13	3	283	27-Aug-13	3
0,740131271	0	1	1	3	6	2	08-Jul-91		.	8-mars-11	2	218	8-mars-11	2	218				27-mars-12	2
0,092719932	0	1	1	3	6	2	10-Jun-82		.	19-janv-11	3		19-janv-11	3		12-Jul-11	3		20-Dec-11	3
0,853387606	0	1	1	3	6	2	6-mars-80		.	30-Aug-11	3	599	30-Aug-11	3	599			1234	4-sept-12	3		5-mars-13	3
0,443282767	0	1	1	3	6	2	02-Apr-92		.	27-mars-12	2	1067
0,89921548	0	1	2	3	6	2	8-oct-76		.	25-Apr-13	2		25-Apr-13	2
0,74170896	0	1	2	3	6	2	04-Jun-73		.	13-Aug-09	3		13-Aug-09	3														24-janv-12	3		07-Aug-12	3		22-janv-13	3
0,114435669	0	1	2	3	6	2	06-Jun-88		.	25-Apr-13	1		25-Apr-13	1
0,407000598	0	1	2	3	6	2	25-oct-89		.	03-May-11	2		03-May-11	2
0,106480251	0	1	2	3	6	2			.	25-Apr-13	1		25-Apr-13	1
0,573973021	0	1	2	3	6	2	26-sept-93		.	25-Apr-13	1		25-Apr-13	1
0,668759346	0	1	2	3	6	2	29-sept-91		.	27-nov-12	2		27-nov-12	2
0,06868475	1	1	2	3	6	2	25-Jul-85		.	28-Jun-11	1	224	28-Jun-11	1	224				10-Jul-12	3		22-janv-13	3		13-Jun-13	3
0,289123125	0	1	1	8	6	2	17-sept-60		.	23-May-10	3		23-May-10	3					14-Jun-11	3		22-nov-11	3	449	08-May-12	3		6-nov-12	3		30-Apr-13	3
0,836886683	0	1	1	8	6	2	01-Feb-52		.	16-oct-12	2		16-oct-12	2		23-Apr-13	3
0,789735366	0	1	1	8	6	2	23-Apr-83		.	14-May-13	3	173	14-May-13	3	173
0,259524154	0	1	1	8	6	2			.	1-mars-11	2	124	1-mars-11	2	124				21-Feb-12	2		14-Aug-12	2		19-mars-13	3
0,10561941	0	1	1	8	6	2	31-Dec-84		.	19-mars-09	3		19-mars-09	3
0,201151405	0	1	1	8	6	2	02-Aug-75		.	10-Dec-09	3		10-Dec-09	3											22-nov-11	3					27-nov-12	3		14-May-13	3
0,248531756	0	1	1	8	6	2	10-oct-54		.	7-oct-10	3		7-oct-10	3								01-May-12	3
0,369301965	0	1	1	8	6	2	02-Jun-80		.	19-Jul-11	2		19-Jul-11	2		17-janv-12	2		03-Jul-12	2		12-Feb-13	2		01-Aug-13	3
0,951048421	0	1	1	8	6	2	25-Apr-52		.	20-mars-12	2	333	20-mars-12	2	333	25-sept-12	2	807	14-mars-13	2
0,791646767	1	1	1	8	6	2	15-Dec-70		.	4-sept-12	3		4-sept-12	3
0,874468665	1	1	1	8	6	2	03-Jun-67		.	03-Jun-08	3		03-Jun-08	3																	07-Jun-11	3		22-nov-11	3		08-May-12	3		27-nov-12	3		11-Jun-13	3
0,259639171	1	1	1	8	6	2	14-May-74		.	02-Jul-13	2	293	02-Jul-13	2	293
0,708074809	1	1	1	8	6	2	7-janv-67		.	10-Apr-12	3		10-Apr-12	3
0,167774578	1	1	1	8	6	2	07-Jul-78		.	02-Aug-11	3	71	02-Aug-11	3	71	07-Feb-12	3	132	14-Aug-12	3
0,893029992	0	1	2	8	6	2	25-nov-59		.	22-mars-11	3	184	22-mars-11	3	184				10-Apr-12	3		25-sept-12	3		19-mars-13	3
0,77525075	0	1	2	8	6	2	06-Jul-84		.	21-May-12	2		21-May-12	2		13-nov-12	2		30-Apr-13	3
0,310444738	0	1	2	8	6	2	06-Feb-83		.	28-Jun-11	2		28-Jun-11	2		3-janv-12	2
0,661680993	0	1	2	8	6	2	05-Jul-68		.	9-oct-12	2	240	9-oct-12	2	240	09-Apr-13	3
0,646197228	0	1	2	8	6	2	20-janv-74		.	20-nov-12	2	197	20-nov-12	2	197	18-Jun-13	2
0,605168843	0	1	2	8	6	2	28-sept-77		.	13-Aug-09	3		13-Aug-09	3														6-mars-12	3	386	24-Jul-12	3		12-Feb-13	3		13-Aug-13	3
0,086950297	0	1	2	8	6	2	10-oct-36		.	10-May-11	2	73	10-May-11	2	73				15-May-12	2					07-May-13	3
0,909059139	0	1	2	8	6	2	05-May-72		.	26-Feb-13	2	298	26-Feb-13	2	298
0,357866631	0	1	2	8	6	2	01-Dec-75		.	19-Jul-11	3	186	27-sept-11	3		6-mars-12	3		16-oct-12	3
0,319385593	0	1	2	8	6	2	30-janv-92		.	15-nov-11	3		15-nov-11	3		08-May-12	3					04-Jun-13	3
0,339212752	0	1	2	8	6	2	11-oct-56		.	15-May-12	2	271	15-May-12	2	271
0,788919676	0	1	2	8	6	2	17-Jun-68		.	31-janv-12	3		31-janv-12	3		17-Jul-12	3		29-janv-13	3		16-Jul-13	3
0,599913956	0	1	2	8	6	2	21-janv-63		.	19-mars-09	3		19-mars-09	3																	10-Apr-12	3		25-sept-12	3		12-mars-13	3		27-Aug-13	3
0,431239248	0	1	2	8	6	2	27-nov-78		.	21-Jun-11	2
0,420118226	0	1	2	8	6	2	08-Aug-89		.	13-nov-12	3	55	13-nov-12	3	55
0,64632602	0	1	2	8	6	2	01-Jul-80		.	20-Dec-10	2		20-Dec-10	2		19-Jul-11	2					05-Jun-12	3	1243				04-Jun-13	3
0,753768078	0	1	2	8	6	2	14-Jul-73		.	9-oct-12	2	330	9-oct-12	2	330	23-Apr-13	3
0,821994539	0	1	2	8	6	2	19-janv-60		.	19-janv-11	3		19-janv-11	3		19-Jul-11	3	306	10-janv-12	3		25-Jun-12	3		31-Dec-12	3		01-Aug-13	3
0,790810384	0	1	2	8	6	2	24-sept-83		.	28-Feb-12	2		28-Feb-12	2		25-sept-12	2	797
0,855068066	0	1	2	8	6	2	16-nov-79		.	20-nov-12	2	287	20-nov-12	2	287	25-May-13	2
0,127601166	0	1	2	8	6	2	10-Jun-80		.	1-nov-11	3		1-nov-11	3
0,612033361	0	1	2	8	6	2	04-Apr-73		.	23-oct-12	3		23-oct-12	3		26-mars-13	3
0,770529582	0	1	2	8	6	2	06-Jun-69		.	19-mars-09	3		19-mars-09	3																	20-mars-12	3		2-oct-12	3		19-mars-13	3
0,349049499	0	1	2	8	6	2	07-Dec-78		.	18-mars-10	3		18-mars-10	3											6-mars-12	3					5-mars-13	3
0,707838355	0	1	2	8	6	2	11-oct-58		.	29-janv-13	2		29-janv-13	2		02-Jul-13	3
0,439302821	0	1	2	8	6	2	12-Aug-77		.	19-Jul-11	2	141	19-Jul-11	2	141	17-janv-12	2	251	03-Jul-12	2		12-Feb-13	2		06-Aug-13	3
0,789534043	0	1	2	8	6	2	30-mars-72		.	18-mars-10	3		18-mars-10	3
0,644334693	0	1	2	8	6	2	18-oct-85		.	8-mars-11	3	43	17-May-11	3
0,713666675	0	1	2	8	6	2	07-May-83		.	15-janv-13	1	160	15-janv-13	1	160
0,789974671	0	1	2	8	6	2	13-mars-71		.	17-janv-08	3		17-janv-08	3																										26-Jun-12	3		12-Feb-13	3		06-Aug-13	3
0,903907815	0	1	2	8	6	2	25-sept-71		.	28-Dec-11	2
0,469520335	0	1	2	8	6	2	23-sept-77		.	15-May-12	2		15-May-12	2
0,225909966	1	1	2	8	6	2	03-Aug-72		.	04-Aug-09	4		04-Aug-09	4								18-janv-11	4
0,798986797	1	1	2	8	6	2	28-Feb-76		.	28-Feb-12	2		28-Feb-12	2		25-sept-12	2	222	12-mars-13	2
0,926624451	1	1	2	8	6	2	17-oct-78		.	31-janv-12	2		31-janv-12	2		28-Aug-12	2		12-Feb-13	2		30-Jul-13	2
0,968155176	1	1	2	8	6	2	03-Jul-62		.	26-Jun-12	3		26-Jun-12	3		27-nov-12	3		16-Jul-13	3
0,333764144	1	1	2	8	6	2	25-May-83		.	27-Jul-09	3		27-Jul-09	3														24-janv-12	3		10-Jul-12	3		29-janv-13	3		09-Jul-13	3
0,501122613	1	1	2	8	6	2	07-May-75		.	31-janv-12	3	77	31-janv-12	3	77
0,376589258	1	1	2	8	6	2	18-May-81		.	13-nov-12	3	126	13-nov-12	3	126
0,115710955	1	1	2	8	6	2	12-Jun-55		.	27-nov-12	2	265	27-nov-12	2	265	25-Jun-13	3
0,48760877	1	1	2	8	6	2	24-Jun-81		.	25-Jun-13	2	206	25-Jun-13	2	206
0,433314376	1	1	2	8	6	2	10-Jul-62		.	25-nov-10	3		25-nov-10	3											20-nov-12	3		07-May-13	3
0,636205358	1	1	2	8	6	2	06-Jun-52		.	08-May-12	3		08-May-12	3		13-nov-12	3		30-Apr-13	3
0,133501688	1	1	2	8	6	2	17-May-93		.	28-Feb-12	2	349	28-Feb-12	2	349
0,81402784	1	1	2	8	6	2	10-May-59		.	17-May-11	2	222	17-May-11	2	222	13-Dec-11	2	363	29-May-12	2
0,22857953	1	1	2	8	6	2	14-Dec-54		.	19-mars-09	3		19-mars-09	3																	6-mars-12	3		18-sept-12	3		5-mars-13	3		20-Aug-13	3
0,342047803	1	1	2	8	6	2	13-janv-74		.	23-Apr-13	3		23-Apr-13	3
0,45587834	1	1	2	8	6	2	01-May-85		.	02-Apr-13	2		02-Apr-13	2
0,391718951	1	1	2	8	6	2	16-Jun-50		.	13-Aug-09	3		13-Aug-09	3							142				19-Jul-11	3	142	28-Feb-12	3		4-sept-12	3		22-janv-13	3
0,672680858	1	1	2	8	6	2	16-Apr-82		.	23-Apr-13	2	93	23-Apr-13	2	93
0,012423833	1	1	2	8	6	2	13-Aug-57		.	19-mars-13	3		19-mars-13	3
0,31853086	1	1	2	8	6	2	22-Dec-70		.	16-Aug-11	2	173	16-Aug-11	2	173	24-janv-12	2		07-Aug-12	3		22-janv-13	3		20-Aug-13	3
0,017317153	1	1	2	8	6	2	16-sept-68		.	5-mars-13	3		5-mars-13	3		06-Aug-13	3
0,349419728	1	1	2	8	6	2	15-janv-58		.	19-janv-11	2		19-janv-11	2		19-Jul-11	2		10-janv-12	3		26-Jun-12	3		31-Dec-12	3		01-Aug-13	3
0,232145238	1	1	2	8	6	2	12-nov-57		.	12-Aug-09	3		12-Aug-09	3													304	6-mars-12	3		21-Aug-12	3	288	05-Feb-13	3	353
0,297991979	1	1	2	8	6	2	09-Jul-72		.	28-Feb-12	2	9	28-Feb-12	2	9
0,902141647	0	1	2	2	4	2	18-Apr-78		.	17-Jul-08	3		17-Jul-08	3																							10-Jul-12	3		8-janv-13	3
0,387795172	0	1	1	8	4	2	25-mars-10		.	28-Jun-11	4		28-Jun-11	4
0,93966036	0	1	1	8	4	2	20-mars-55		.	19-mars-09	3		19-mars-09	3
0,256178882		1	1	8	4	2			.	16-oct-09	3		16-oct-09	3
0,027136328	1	1	2	8	4	2			.	12-Aug-09	3		12-Aug-09	3		25-Feb-10	3
0,954400127	0	1	2	1	6	2			.	10-Apr-08	3		10-Apr-08	3																	29-mars-11	3		13-sept-11	3
0,552015305	0	1	2	1	6	2	3-oct-77		.	19-mars-09	3		19-mars-09	3														18-oct-11	3					21-Aug-12	3	494	5-mars-13	3
0,607798026	0	1	2	1	6	2			.	17-Jul-08	3		17-Jul-08	3																				24-Dec-11	3		07-Aug-12	3		22-janv-13	3
0,124905382	0	1	2	1	6	2	27-sept-51		.	19-mars-09	3		19-mars-09	3														27-sept-11	3	499	10-Apr-12	3		28-Aug-12	3		09-Apr-13	3	476
0,643331724	1	1	1	1	0	3	07-Feb-99		.	05-Jul-11	2		05-Jul-11	2					03-Jul-12	3		29-janv-13	3
0,393859867	0	1	1	8	0	3	09-Jun-98		.	19-oct-10	3		19-oct-10	3		19-Apr-11	3					07-May-12	3		2-oct-12	3
0,126202598	1	1	1	8	0	3	20-Jul-95		.	22-Feb-11	4	348	22-Feb-11	4	348	10-Aug-11	4		13-mars-12	4					12-mars-13	4
0,809139896	0	1	2	8	0	3	12-Aug-98		.	15-mars-11	2	502
0,386631914	0	1	1	1	4	3	1-sept-78		.	19-mars-09	3		19-mars-09	3																	03-Apr-12	3					02-Apr-13	3
0,159939833	1	1	1	1	4	3	13-Apr-73		.	22-Feb-11	3	42
0,052575244	0	1	1	2	4	3	10-Dec-95		.	10-Dec-09	3		10-Dec-09	3
0,085999647	0	1	1	8	4	3	11-Feb-96		.	26-Apr-11	2		26-Apr-11	2					17-Apr-12	3		2-oct-12	3		14-May-13	3
0,175855614	1	1	1	8	4	3	15-mars-99		.	15-mars-11	2	211
0,158231699	0	1	2	8	4	3	14-mars-76		.	29-mars-11	2	441	24-janv-12	2	246	24-Jul-12	2	313
0,034789246	1	1	2	8	4	3	13-sept-06		.	22-mars-11	2	417	22-mars-11	2	417				27-mars-12	4					26-mars-13	4
0,195914998	1	1	2	8	4	3	15-nov-99		.	10-Dec-09	3		10-Dec-09	3											13-Dec-11	3	862
0,243082996	0	1	1	1	5	3	13-janv-83		.	13-Dec-11	3		13-Dec-11	3					8-janv-13	3		25-Jun-13	3
0,158361106	0	1	2	1	5	3	7-oct-93		.	27-nov-12	3		27-nov-12	3		30-Apr-13	3
0,407979971	1	1	2	1	5	3	10-May-04		.	18-Dec-12	3		18-Dec-12	3
0,955513958	0	1	2	8	5	3	28-Aug-96		.	6-mars-12	3	47	6-mars-12	3	47	2-oct-12	3
0,822248824	0	1	1	1	6	3	10-Apr-75		.	15-May-12	3		15-May-12	3		6-nov-12	3		04-Jun-13	3
0,968023138	0	1	1	1	6	3	22-Jun-73		.	16-oct-09	3		16-oct-09	3								13-May-11	3
0,959312301	0	1	1	1	6	3			.	05-Jul-11	2
0,716258444	0	1	1	1	6	3	17-Jun-55		.	9-nov-10	3		9-nov-10	3					22-nov-11	3	172	08-May-12	3
0,317667541	0	1	1	1	6	3	18-janv-60		.	5-mars-09	4		5-mars-09	4													386	27-sept-11	4		28-Feb-12	4		11-sept-12	4		25-mars-13	4
0,62926121	0	1	1	1	6	3	03-Apr-92		.	23-oct-12	3		23-oct-12	3
0,560291728	1	1	1	1	6	3			.	10-janv-12	2		10-janv-12	2		26-Jun-12	2
0,930263619	0	1	2	1	6	3	10-mars-81		.	13-sept-10	3		13-sept-10	3					6-sept-11	3
0,14882144	0	1	2	1	6	3	14-May-75		.	29-Jul-10	3		29-Jul-10	3					09-Aug-11	3								22-janv-13	3		09-Jul-13	3
0,260614139	0	1	2	1	6	3	19-Apr-09		.	26-Apr-11	3		26-Apr-11	3
0,974584619	0	1	2	1	6	3	10-Aug-75		.	28-Feb-11	3	627	03-May-11	3		1-nov-11	3	142				23-oct-12	3				108
0,88011971	0	1	2	1	6	3	10-nov-93		.	28-Feb-12	2		28-Feb-12	2		25-sept-12	2	175
0,652930638	0	1	2	1	6	3	14-mars-65		.	13-Aug-09	3		13-Aug-09	3											02-Aug-11	3		17-janv-12	3		07-Aug-12	3		22-janv-13	3		20-Aug-13	3
0,868541335	0	1	2	1	6	3	15-Jun-01		.	04-Dec-12	3		04-Dec-12	3
0,410692315	0	1	2	1	6	3	10-Aug-72		.	25-nov-10	2		25-nov-10	2					06-Dec-11	2
0,2712838	0	1	2	1	6	3	09-Dec-84		.	31-Jul-12	2		31-Jul-12	2		12-Feb-13	2		30-Jul-13	2
0,58627492	0	1	2	1	6	3	25-Aug-76		.	8-mars-11	2	127	8-mars-11	2	127				07-Feb-12	2	430	21-Aug-12	2		19-mars-13	2
0,183504045	0	1	2	1	6	3	2-nov-64		.	22-Jul-10	3		22-Jul-10	3					19-Jul-11	3		07-Feb-12	3		24-Jul-12	3		8-janv-13	3		23-Jul-13	3
0,85815283	1	1	2	1	6	3	02-Apr-82		.	27-sept-10	3		27-sept-10	3					30-Aug-11	3	357	10-Apr-12	3		28-Aug-12	3		26-Feb-13	3
0,891716322	1	1	2	1	6	3	11-Dec-98		.	16-Aug-11	4	381	16-Aug-11	4	381	24-janv-12	4
0,049385825	1	1	2	1	6	3	15-oct-63		.	29-Jul-10	3		29-Jul-10	3								22-Feb-12	3					22-janv-13	3
0,293647014	0	1	2	3	6	3	02-Feb-79		.	29-May-12	2	120	29-May-12	2	120	13-nov-12	2	132	09-May-13	3
0,181452086	0	1	2	3	6	3	03-Jun-84		.	3-janv-12	2		3-janv-12	2		19-Jun-12	2					04-Jul-13	3
0,552050729	0	1	2	3	6	3	19-Feb-90		.	25-Apr-13	2		25-Apr-13	2
0,480134186	0	1	1	8	6	3	1-janv-75		.	27-Aug-13	1		27-Aug-13	1
0,309767328	0	1	1	8	6	3	26-sept-99		.	19-janv-11	2		19-janv-11	2		02-Aug-11	2		17-janv-12	3		03-Jul-12	3		12-Feb-13	3
0,888559365	0	1	1	8	6	3	15-Jun-75		.	10-Apr-08	3		10-Apr-08	3																				1-nov-11	3		17-Apr-12	3
0,773696458	0	1	1	8	6	3	21-Aug-84		.	20-Dec-11	3		20-Dec-11	3
0,641391918	1	1	1	8	6	3	22-Feb-87		.	8-mars-11	4	890	8-mars-11	4	890	23-Aug-11	4					28-Aug-12	4		05-Feb-13	4
0,622220786	1	1	1	8	6	3	03-Jul-01		.	1-mars-11	3		1-mars-11	3					20-mars-12	3		4-sept-12	3		19-Feb-13	3	440	06-Aug-13	3
0,072066165	1	1	1	8	6	3	05-May-82		.	02-Jul-13	2		02-Jul-13	2
0,041843907	0	1	2	8	6	3	9-janv-59		.	19-mars-09	3		19-mars-09	3											20-Feb-11	3					10-Apr-12	3		25-sept-12	3		12-mars-13	3
0,185823276	0	1	2	8	6	3	02-Feb-76		.	24-janv-12	2		24-janv-12	2					05-Feb-13	3		02-Jul-13	3
0,936698567	0	1	2	8	6	3	22-nov-89		.	30-May-13	1		30-May-13	1
0,406831082	0	1	2	8	6	3	07-Aug-63		.	19-mars-09	3		19-mars-09	3																	15-Apr-12	3		25-sept-12	3		12-mars-13	3		27-Aug-13	3
0,986870298	0	1	2	8	6	3			.	19-mars-09	3		19-mars-09	3																	20-mars-12	3					12-mars-13	3
0,822960707	0	1	2	8	6	3	10-Jun-62		.	10-Dec-09	3		10-Dec-09	3														12-Jun-12	3					04-Jun-13	3
0,976668059	0	1	2	8	6	3	12-Dec-82		.	21-sept-09	3		21-sept-09	3
0,5241116	0	1	2	8	6	3	04-Apr-88		.	16-May-13	2	27	16-May-13	2	27
0,201843594	0	1	2	8	6	3	28-Jul-56		.	19-mars-09	3		19-mars-09	3																508	6-mars-12	3	481	21-Aug-12	3
0,407234056	0	1	2	8	6	3	20-Dec-70		.	19-mars-09	3		19-mars-09	3																	28-Feb-12	3		28-Aug-12	3		09-Apr-13	3
0,572677319	0	1	2	8	6	3	04-Feb-77		.	03-Apr-12	4	9	03-Apr-12	4	9
0,056905999	0	1	2	8	6	3	10-oct-75		.	23-Apr-13	2	208	23-Apr-13	2	208
0,665759195	1	1	2	8	6	3	01-Apr-88		.	02-Apr-13	3		02-Apr-13	3
0,994270521	1	1	2	8	6	3	09-Apr-82		.	14-May-13	2	281	14-May-13	2	281
0,317346463	1	1	2	8	6	3	18-Jun-76		.	10-Dec-09	4		10-Dec-09	4											13-Dec-11	4		05-Jun-12	4					18-Jun-13	4
0,565604248	1	1	2	8	6	3	25-Feb-89		.	02-Jul-13	2		02-Jul-13	2
0,662584852	1	1	2	8	6	3	02-Feb-93		.	19-mars-09	3		19-mars-09	3													360				28-Feb-12	3	218	25-sept-12	3		26-mars-13	3
0,058712262	0	1	1	8	1	4	28-Feb-61		.	1-mars-11	2	663
0,10463274	0	1	1	1	4	4	1-janv-61		.	8-sept-11	3		8-sept-11	3		6-mars-12	3	89	21-Aug-12	3		12-Feb-13	3
0,576232565	0	1	2	1	4	4	11-Jun-70		.	17-Jul-12	2	262	17-Jul-12	2	262	12-Feb-13	2		09-Jul-13	2
0,117194713	0	1	2	1	4	4			.	17-Apr-12	3		4-sept-12	3		12-Feb-13	3
0,679778093	0	1	2	1	4	4	25-May-75		.	27-sept-11	1	340	27-sept-11	1	340	03-Apr-12	1		25-sept-12	3		16-Apr-13	3
0,776305931	0	1	1	2	4	4	13-Aug-71		.	13-Aug-09	4		13-Aug-09	4													223	07-Feb-12	4		21-Aug-12	4		05-Feb-13	4		23-Jul-13	4
0,779486334	0	1	1	2	4	4	16-Apr-55		.	17-Jul-08	3		17-Jul-08	3																				17-janv-12	3	792	03-Jul-12	3		29-janv-13	3	881	30-Jul-13	3
0,269721343	0	1	1	3	4	4	7-sept-76		.	15-mars-11	2	293
0,34266317	0	1	1	3	4	4	06-Jun-79		.	17-Apr-12	2	342	17-Apr-12	2	342				30-Apr-13	3
0,140077067	0	1	1	6	4	4			.	29-May-12	2		29-May-12	2
0,301125075	0	1	1	8	4	4	04-Aug-59		.	19-mars-09	3		19-mars-09	3																	03-Apr-12	3		21-Aug-12	3		09-Apr-13	3
0,054682116	0	1	1	8	4	4	5-sept-64		.	8-mars-11	2	235	8-mars-11	2	235			452	13-mars-12	2	495	28-Aug-12	2		12-mars-13	3
0,232033682	0	1	1	8	4	4	3-mars-75		.	26-Apr-11	3		26-Apr-11	3
0,835629342	0	1	1	8	4	4	4-mars-66		.	12-Apr-11	1	1201	12-Apr-11	1	1201
0,443151372	1	1	1	8	4	4	11-nov-47		.	17-Apr-12	3		17-Apr-12	3		18-sept-12	3	324	30-Apr-13	3
0,384310721	1	1	1	8	4	4	27-Jun-69		.	20-Dec-10	3		20-Dec-10	3				193	20-Dec-11	3		03-Jul-12	3					02-Jul-13	3
0,150854579	1	1	1	8	4	4	15-nov-72		.	24-janv-12	2	132	24-janv-12	2	132	14-Aug-12	3		29-janv-13	3		16-Jul-13	3
0,15313111	1	1	2	8	4	4	05-Dec-62		.	18-mars-10	3		18-mars-10	3											27-mars-12	3		11-sept-12	3		26-mars-13	3
0,943241733	0	1	1	1	5	4	05-Feb-73		.	29-sept-08	2		29-sept-08	2																				03-Apr-12	3		25-sept-12	3	692	12-mars-13	3
0,995979863	0	1	1	1	5	4	10-Apr-64		.	03-Jul-12	1		20-nov-12	2		21-May-13	3
0,757577615	0	1	1	1	5	4	20-Feb-76		.	18-Dec-12	3	340	18-Dec-12	3	340
0,95233885	1	1	1	1	5	4	15-Jun-52		.	16-oct-12	3		16-oct-12	3		26-mars-13	3
0,991267946	0	1	1	8	5	4	6-nov-77		.	9-mars-11	3	556
0,208367515	0	1	1	8	5	4	22-Apr-66		.	07-Feb-12	3	494	07-Feb-12	3	494	28-Aug-12	3
0,56426896	0	1	1	1	6	4	05-May-58		.	18-mars-10	3		18-mars-10	3										635	20-mars-12	4		4-sept-12	4
0,082260364	0	1	1	1	6	4	07-Jun-66		.	28-Jun-11	3		28-Jun-11	3		24-janv-12	3		12-Jun-12	3		22-janv-13	3		09-Jul-13	3
0,66658698	0	1	1	1	6	4	30-janv-61		.	27-sept-11	3		27-sept-11	3		24-Apr-12	3	141				26-mars-13	3
0,777054062	0	1	1	1	6	4	06-Feb-46		.	22-Jul-10	3		22-Jul-10	3					12-Jul-11	3				377				15-janv-13	3	286
0,262105327	0	1	1	1	6	4	16-Apr-70		.	13-sept-10	3		13-sept-10	3					13-sept-11	3		28-Feb-12	3		4-sept-12	3		5-mars-13	3
0,029636149	0	1	1	1	6	4	24-Dec-48		.	31-Jul-12	3	152	07-Aug-12	3	152	12-Feb-13	3		30-Jul-13	3
0,67004788	0	1	1	1	6	4	3-janv-63		.	19-mars-09	3		19-mars-09	3											29-mars-11	3					20-mars-12	3		2-oct-12	3
0,099801256	0	1	1	1	6	4	29-Dec-61		.	17-Jul-08	3		17-Jul-08	3																			376	3-janv-12	3	272	17-Jul-12	3		8-janv-13	3		25-Jun-13	3
0,979539439	0	1	1	1	6	4	25-nov-53		.	22-sept-09	3		22-sept-09	3													389	6-mars-12	3		25-sept-12	3	497	12-mars-13	3
0,745855643	0	1	1	1	6	4	10-mars-81		.	21-Jun-11	3	159	23-Aug-11	3	254
0,861800432	0	1	1	1	6	4	05-May-50		.	17-Jul-08	3		17-Jul-08	3														25-janv-11	3
0,452679193	1	1	1	1	6	4	7-nov-56		.	10-Dec-09	3		10-Dec-09	3								05-Jul-11	3		06-Dec-11	3		29-May-12	3		27-nov-12	3		14-May-13	3
0,860203904	0	1	2	1	6	4	5-mars-48		.	16-oct-08	4		16-oct-08	4																				17-Apr-12	4		2-oct-12	4		09-Apr-13	4
0,157907047	0	1	2	1	6	4	11-janv-62		.	13-Aug-09	3		13-Aug-09	3														27-janv-12	3		07-Aug-12	3		19-Feb-13	3		06-Aug-13	3
0,667971915	0	1	2	1	6	4	3-mars-80		.	12-Jul-11	3		12-Jul-11	3		24-janv-12	3		10-Jul-12	3
0,728996311	0	1	2	1	6	4	10-Aug-38		.	13-Aug-09	3		13-Aug-09	3														14-Feb-12	3		07-Aug-12	3		12-mars-13	3		30-Jul-13	3
0,610885916	0	1	2	1	6	4	18-mars-51		.	18-mars-10	3		18-mars-10	3								23-Aug-11	3	186	6-mars-12	3		21-Aug-12	3		02-Apr-13	3
0,84007021	0	1	2	1	6	4	10-nov-59		.	28-Jun-11	3	15	28-Jun-11	3	15	24-janv-12	3	91	10-Jul-12	3	141	22-janv-13	3		02-Jul-13	3
0,377023324	0	1	2	1	6	4	14-mars-53		.	18-mars-10	3		18-mars-10	3								6-sept-11	3	361	10-Apr-12	3		25-sept-12	3		12-mars-13	3
0,800301018	0	1	2	1	6	4	16-janv-62		.	20-Dec-10	3		20-Dec-10	3								05-Jun-12	3		15-janv-13	3		02-Jul-13	3
0,183057219	0	1	2	1	6	4	17-Dec-54		.	19-mars-09	3		19-mars-09	3														13-sept-11	3		28-Feb-12	3		2-oct-12	3
0,775169809	0	1	2	1	6	4	17-janv-53		.	13-Aug-09	3		13-Aug-09	3													483	24-janv-12	3		14-Aug-12	3		29-janv-13	3		16-Jul-13	3
0,033947259	0	1	2	1	6	4	12-Jun-43		.	22-Jul-10	3		22-Jul-10	3											10-Jul-12	3		8-janv-13	3		23-Jul-13	3
0,240057316	0	1	2	1	6	4	10-Aug-38		.	21-Jun-11	3		21-Jun-11	3
0,017205214	0	1	2	1	6	4	19-mars-79		.	19-mars-13	3	22	19-mars-13	3	22
0,257879733	0	1	2	1	6	4	28-Dec-68		.	24-May-11	2		24-May-11	2					22-May-12	2		6-nov-12	2
0,250579778	0	1	2	1	6	4	18-oct-79		.	8-mars-11	2	269	8-mars-11	2	269	6-sept-11	2				391	18-sept-12	3		02-Apr-13	3
0,865139736	0	1	2	1	6	4	01-Jul-89		.	29-mars-11	1	574	03-Apr-12	2		18-sept-12	2		5-mars-13	2
0,848098892	0	1	2	1	6	4	24-Aug-61		.	22-mars-11	2	279	22-mars-11	2	279	27-sept-11	2	553	13-mars-12	3		28-Aug-12	3		09-Apr-13	3
0,775331373	0	1	2	1	6	4	25-mars-61		.	07-Jun-11	3		07-Jun-11	3		13-Dec-11	3	49	12-Jun-12	3
0,54716717	0	1	2	1	6	4	10-janv-49		.	18-mars-10	3		18-mars-10	3											13-mars-12	3		28-Aug-12	3		12-mars-13	3		27-Aug-13	3
0,38986241	0	1	2	1	6	4	10-Jun-68		.	6-mars-12	3	134	6-mars-12	3	134	2-oct-12	3		19-mars-13	3
0,866212262	0	1	2	1	6	4	05-May-55		.	28-Feb-12	2	252	28-Feb-12	2	252	07-Aug-12	2		29-janv-13	2
0,784169318	0	1	2	1	6	4	1-oct-64		.	18-mars-10	3		18-mars-10	3											13-mars-12	3		28-Aug-12	3		09-Apr-13	3
0,982218151	0	1	2	1	6	4	23-mars-45		.	6-sept-11	3	229	6-sept-11	3	229	13-mars-12	3					12-Feb-13	3
0,497458413	0	1	2	1	6	4	23-Jun-73		.	18-mars-10	3		18-mars-10	3											20-mars-12	3		25-sept-12	3		19-mars-13	3
0,501493782	1	1	2	1	6	4	22-May-72		.	05-Jul-11	2		27-Aug-13	3	121
0,801001568	1	1	2	1	6	4	14-nov-53		.	15-mars-11	4	51	15-mars-11	4	51
0,664421638	1	1	2	1	6	4	16-janv-60		.	26-Jun-12	3	503	26-Jun-12	3	503	27-nov-12	3
0,906390662		1	2	1	6	4	22-mars-63		.	12-Apr-11	1	468
0,531574532		1	2	1	6	4	04-Apr-61		.	09-Jun-10	4		09-Jun-10	4								06-Dec-11	4		15-May-12	4	541				14-May-13	4
0,372242002	0	1	1	8	6	4			.	03-Apr-12	3		03-Apr-12	3		2-oct-12	3		19-mars-13	3
0,752388149	0	1	1	8	6	4	28-oct-47		.	07-Apr-08	3		07-Apr-08	3																				25-oct-11	3	646	10-Apr-12	3					09-Apr-13	3
0,758616401	0	1	1	8	6	4	12-Jul-74		.	03-May-11	2	228	03-May-11	2	228	1-nov-11	2		24-Apr-12	2		13-nov-12	3		09-May-13	3
0,331480658	0	1	1	8	6	4	24-Apr-47		.	19-Jul-11	1	124	19-Jul-11	1	124	20-Dec-11	1	334	31-Jul-12	1		8-janv-13	1		02-Jul-13	3
0,20167939	0	1	1	8	6	4	16-janv-46		.	22-mars-11	2	292	22-mars-11	2	292				20-mars-12	3		21-Aug-12	3		5-mars-13	3
0,530382821	0	1	1	8	6	4	02-Feb-72		.	18-mars-10	3		18-mars-10	3								30-Aug-11	3	443	10-Apr-12	3		25-sept-12	3	407	12-mars-13	3
0,839206059	0	1	1	8	6	4	26-Jun-72		.	10-May-11	2		10-May-11	2					29-May-12	2		20-nov-12	2		07-May-13	3
0,631234943	0	1	1	8	6	4	08-Jun-82		.	16-Jul-13	4	18	16-Jul-13	4	18
0,827259871	1	1	1	8	6	4	22-janv-42		.	6-sept-11	2		6-sept-11	2		6-mars-12	2	382			455	12-mars-13	2
0,416153092	1	1	1	8	6	4	25-mars-68		.	4-oct-11	3	214	4-oct-11	3	214	03-Apr-12	3		18-sept-12	3		30-Apr-13	3
0,104579127	0	1	2	8	6	4	18-mars-48		.	13-mars-12	2
0,120453249	0	1	2	8	6	4	12-Dec-62		.	11-sept-09	3		11-sept-09	3														27-mars-12	4		14-Aug-12	4
0,449487251	0	1	2	8	6	4	05-May-65		.	10-Dec-09	3		10-Dec-09	3											29-nov-11	3		10-Jul-12	3		4-janv-13	3		21-May-13	3
0,616618736	0	1	2	8	6	4	18-Apr-79		.	21-Feb-12	2	210	21-Feb-12	2	210	28-Aug-12	2		12-Feb-13	2		30-Jul-13	3
0,638142281	0	1	2	8	6	4	24-sept-64		.	25-sept-12	2		25-sept-12	2		26-mars-13	3
0,052395682	0	1	2	8	6	4	01-Jul-66		.	8-mars-11	2	511
0,922600914	0	1	2	8	6	4	02-Jul-73		.	9-oct-12	2	122	9-oct-12	2	122	23-Apr-13	2
0,941225194	0	1	2	8	6	4	26-nov-49		.	19-mars-09	3		19-mars-09	3																530	1-mars-12	3		16-oct-12	3	767	5-mars-13	3
0,195850443	0	1	2	8	6	4	21-Jun-59		.	22-nov-11	2
0,448866526	0	1	2	8	6	4	22-Jun-60		.	1-mars-11	2	281	1-mars-11	2	281				20-mars-12	2		7-sept-12	3		19-mars-13	3		06-Aug-13	3
0,487001052	0	1	2	8	6	4	22-Dec-68		.	15-mars-11	2	58	15-mars-11	2	58				6-mars-12	3					02-Apr-13	3		20-Aug-13	3
0,387225765	0	1	2	8	6	4	15-Jun-69		.	02-Aug-11	3	61	02-Aug-11	3	61	10-janv-12	3		21-Aug-12	3		12-Feb-13	3		06-Aug-13	3
0,351832643	0	1	2	8	6	4	31-Jul-87		.	15-janv-13	3		15-janv-13	3
0,843021602	0	1	2	8	6	4	28-janv-58		.	17-Jul-08	3		17-Jul-08	3																				24-janv-12	3					8-janv-13	3		25-Jun-13	3
0,784970886	0	1	2	8	6	4			.	04-Apr-13	2	253	04-Apr-13	2	253
0,883763124	0	1	2	8	6	4	5-mars-72		.	25-May-08	3		25-May-08	3																	10-May-11	3		06-Dec-11	3		19-Jun-12	3		6-nov-12	3
0,205680975	0	1	2	8	6	4	29-oct-82		.	10-Dec-09	3		10-Dec-09	3																	04-Dec-12	3		21-May-13	3
0,049161467	0	1	2	8	6	4	18-Apr-58		.	03-Apr-12	2	104	03-Apr-12	2	104
0,299870621	1	1	2	8	6	4	2-mars-53		.	20-Dec-11	2	54	20-Dec-11	2	54	17-Jul-12	2		8-janv-13	3	313	18-Jun-13	3
0,711890332	1	1	2	8	6	4	05-May-56		.	21-Feb-12	2	211	21-Feb-12	2	211				05-Feb-13	3	330	06-Aug-13	3
0,059819914	1	1	2	8	6	4	26-mars-86		.	16-Aug-11	3		16-Aug-11	3
[truncated: 5,565 more rows]
[truncated: 50 more columns]
